# Supplementary material for: A Novel XRE-Type Regulator Mediates Phage Lytic Development and Multiple Host Metabolic Processes in Pseudomonas aeruginosa
Source: Microbiol Spectr. 2022 Nov 29;10(6):e03511-22. doi: 10.1128/spectrum.03511-22 (PMC9769523; doi:10.1128/spectrum.03511-22)
Supplement: Supplemental file 2 — Data Sets S1 to S5. Download spectrum.03511-22-s0002.xls, XLS file, 0.9 MB [file spectrum.03511-22-s0002.xls]

## Sheet: S1
Dataset S1: A total of 1000 LfsT homologs determined by a PSI-BLAST search against the nr database with an expect threshold of 1E-10.
Description	Scientific Name	Max Score	Total Score	Query Cover	E value	Per. Ident	Acc. Len	Accession
helix-turn-helix domain-containing protein [Proteobacteria]	Proteobacteria	195	195	0.98	1e-62	1	97	WP_006379425.1
transcriptional regulator [Burkholderia cenocepacia]	Burkholderia cenocepacia	195	195	0.98	1e-62	1	101	ODN64445.1
helix-turn-helix domain-containing protein [Pseudomonas aeruginosa]	Pseudomonas aeruginosa	194	194	0.98	2e-62	0.9897	97	WP_134615361.1
helix-turn-helix domain-containing protein [Pseudomonas aeruginosa]	Pseudomonas aeruginosa	194	194	0.98	2e-62	0.9897	97	WP_094202289.1
helix-turn-helix domain-containing protein [Pseudomonas aeruginosa]	Pseudomonas aeruginosa	194	194	0.98	4e-62	0.9897	97	WP_088294283.1
hypothetical protein AI2618V1_4717 [Serratia marcescens]	Serratia marcescens	193	193	0.98	5e-62	0.9897	97	CAE7346172.1
helix-turn-helix domain-containing protein [Stenotrophomonas maltophilia]	Stenotrophomonas maltophilia	192	192	0.98	9e-62	0.9897	97	WP_080240777.1
helix-turn-helix domain-containing protein [Achromobacter aegrifaciens]	Achromobacter aegrifaciens	192	192	0.98	1e-61	0.9897	97	WP_125473373.1
helix-turn-helix domain-containing protein [Pseudomonas aeruginosa]	Pseudomonas aeruginosa	191	191	0.98	3e-61	0.9897	97	WP_132661254.1
helix-turn-helix transcriptional regulator [Pseudomonas aeruginosa]	Pseudomonas aeruginosa	191	191	0.97	5e-61	0.9896	96	MBN0704914.1
helix-turn-helix domain-containing protein [Pseudomonas syringae]	Pseudomonas syringae	191	191	0.98	7e-61	0.9691	97	WP_082335969.1
helix-turn-helix domain-containing protein [Xanthomonas campestris pv. veroniae]	Xanthomonas campestris pv. veroniae	190	190	0.98	7e-61	0.9794	97	MBV6871540.1
helix-turn-helix domain-containing protein [Xanthomonas euvesicatoria]	Xanthomonas euvesicatoria	189	189	0.98	3e-60	0.9691	97	MCC8912921.1
helix-turn-helix domain-containing protein [Gammaproteobacteria]	Gammaproteobacteria	186	186	0.98	4e-59	0.9588	97	WP_071602569.1
helix-turn-helix domain-containing protein [Gammaproteobacteria]	Gammaproteobacteria	182	182	0.92	9e-58	0.989	91	WP_153190723.1
helix-turn-helix domain-containing protein [Bordetella bronchiseptica]	Bordetella bronchiseptica	181	181	0.98	2e-57	0.9278	97	WP_080699629.1
helix-turn-helix domain-containing protein [Xanthomonas campestris]	Xanthomonas campestris	178	178	0.92	5e-56	0.967	91	WP_228729757.1
helix-turn-helix domain-containing protein [Proteobacteria]	Proteobacteria	171	171	0.98	6e-53	0.8557	97	WP_023110657.1
helix-turn-helix domain-containing protein [Pseudomonas sp. EpS/L25]	Pseudomonas sp. EpS/L25	169	169	0.98	2e-52	0.8557	97	WP_082706858.1
helix-turn-helix domain-containing protein [Azotobacter vinelandii]	Azotobacter vinelandii	169	169	0.98	2e-52	0.8557	97	WP_072432897.1
helix-turn-helix domain-containing protein [Achromobacter denitrificans]	Achromobacter denitrificans	168	168	0.98	4e-52	0.8351	97	WP_125284383.1
helix-turn-helix domain-containing protein [Gammaproteobacteria]	Gammaproteobacteria	168	168	0.98	6e-52	0.8454	97	WP_082890406.1
helix-turn-helix domain-containing protein [Proteobacteria]	Proteobacteria	167	167	0.98	1e-51	0.8351	97	WP_080902133.1
helix-turn-helix domain-containing protein [Proteobacteria]	Proteobacteria	167	167	0.98	1e-51	0.8351	97	WP_012467524.1
helix-turn-helix domain-containing protein [Burkholderia vietnamiensis]	Burkholderia vietnamiensis	167	167	0.98	1e-51	0.8351	97	WP_081062931.1
helix-turn-helix domain-containing protein [Proteobacteria]	Proteobacteria	167	167	0.98	2e-51	0.8247	97	WP_071538056.1
helix-turn-helix domain-containing protein [Burkholderia multivorans]	Burkholderia multivorans	167	167	0.98	2e-51	0.8351	97	WP_105807198.1
helix-turn-helix domain-containing protein [Pseudomonas aeruginosa]	Pseudomonas aeruginosa	167	167	0.98	2e-51	0.8247	101	WP_099028145.1
helix-turn-helix domain-containing protein [Gammaproteobacteria]	Gammaproteobacteria	167	167	0.98	2e-51	0.8247	97	WP_071540644.1
helix-turn-helix domain-containing protein [Pseudomonas aeruginosa]	Pseudomonas aeruginosa	166	166	0.98	2e-51	0.8247	97	WP_079390441.1
helix-turn-helix domain-containing protein [Proteobacteria]	Proteobacteria	166	166	0.98	2e-51	0.8351	97	WP_017514199.1
helix-turn-helix domain-containing protein [Burkholderia cenocepacia]	Burkholderia cenocepacia	166	166	0.98	3e-51	0.8351	101	WP_124681011.1
helix-turn-helix domain-containing protein [Stenotrophomonas maltophilia]	Stenotrophomonas maltophilia	166	166	0.98	3e-51	0.8351	97	WP_154344232.1
helix-turn-helix domain-containing protein [Burkholderia vietnamiensis]	Burkholderia vietnamiensis	166	166	0.98	3e-51	0.8351	97	WP_060121931.1
helix-turn-helix domain-containing protein [Pseudomonas aeruginosa]	Pseudomonas aeruginosa	166	166	0.98	3e-51	0.8454	97	WP_130562420.1
helix-turn-helix domain-containing protein [Burkholderia sp. 500H]	Burkholderia sp. 500H	166	166	0.98	3e-51	0.8351	97	WP_200160743.1
helix-turn-helix domain-containing protein [Burkholderia gladioli]	Burkholderia gladioli	166	166	0.98	3e-51	0.8351	97	WP_186151757.1
helix-turn-helix domain-containing protein [Proteobacteria]	Proteobacteria	166	166	0.98	3e-51	0.8247	97	WP_023087364.1
helix-turn-helix domain-containing protein [Pseudomonas aeruginosa]	Pseudomonas aeruginosa	166	166	0.97	3e-51	0.8438	110	WP_071536419.1
helix-turn-helix domain-containing protein [Stenotrophomonas maltophilia]	Stenotrophomonas maltophilia	166	166	0.98	4e-51	0.8351	97	WP_080101801.1
helix-turn-helix domain-containing protein [Pseudomonas sp. HMSC072F09]	Pseudomonas sp. HMSC072F09	166	166	0.98	4e-51	0.8247	97	WP_083316553.1
helix-turn-helix domain-containing protein [Burkholderia pseudomallei]	Burkholderia pseudomallei	166	166	0.98	4e-51	0.8351	97	WP_119637632.1
helix-turn-helix domain-containing protein [Pseudomonas kirkiae]	Pseudomonas kirkiae	166	166	0.98	5e-51	0.8351	97	WP_131184722.1
helix-turn-helix domain-containing protein [Proteobacteria]	Proteobacteria	166	166	0.98	5e-51	0.8247	97	WP_071542596.1
helix-turn-helix domain-containing protein [Cupriavidus pauculus]	Cupriavidus pauculus	166	166	0.98	5e-51	0.8351	97	WP_227459612.1
helix-turn-helix domain-containing protein [Pseudomonas aeruginosa]	Pseudomonas aeruginosa	165	165	0.98	6e-51	0.8144	97	WP_079456719.1
helix-turn-helix domain-containing protein [Pseudomonas sp. BAY1663]	Pseudomonas sp. BAY1663	165	165	0.98	6e-51	0.8247	97	WP_128576136.1
helix-turn-helix domain-containing protein [Pseudomonas aeruginosa]	Pseudomonas aeruginosa	165	165	0.98	7e-51	0.8144	97	WP_071567853.1
helix-turn-helix domain protein [Burkholderia multivorans ATCC 17616]	Burkholderia multivorans ATCC 17616	165	165	0.98	7e-51	0.8247	98	ABX16010.1
helix-turn-helix domain-containing protein [Proteobacteria]	Proteobacteria	165	165	0.98	7e-51	0.8144	97	WP_034203400.1
helix-turn-helix domain-containing protein [Proteobacteria]	Proteobacteria	165	165	0.98	8e-51	0.8351	97	WP_015476703.1
helix-turn-helix domain-containing protein [Pandoraea iniqua]	Pandoraea iniqua	165	165	0.98	8e-51	0.8247	97	WP_150685671.1
helix-turn-helix domain-containing protein [Escherichia coli]	Escherichia coli	165	165	0.96	9e-51	0.8526	97	WP_106503205.1
helix-turn-helix domain-containing protein [Pseudomonas qingdaonensis]	Pseudomonas qingdaonensis	165	165	0.98	1e-50	0.8247	97	WP_100632855.1
helix-turn-helix domain-containing protein [Proteobacteria]	Proteobacteria	165	165	0.98	1e-50	0.8351	97	WP_006473299.1
helix-turn-helix domain-containing protein [Pseudomonas aeruginosa]	Pseudomonas aeruginosa	165	165	0.98	1e-50	0.8247	97	WP_071557967.1
Helix-turn-helix [Serratia marcescens]	Serratia marcescens	165	165	0.98	1e-50	0.8247	110	CUZ58166.1
helix-turn-helix domain-containing protein [Pseudomonas aeruginosa]	Pseudomonas aeruginosa	164	164	0.98	1e-50	0.8247	97	WP_126130322.1
hypothetical protein MKNNBHGP_00057 [Stenotrophomonas maltophilia]	Stenotrophomonas maltophilia	165	165	0.98	1e-50	0.8247	110	VUK47181.1
helix-turn-helix domain-containing protein [Pseudomonas protegens]	Pseudomonas protegens	165	165	0.98	1e-50	0.8247	110	AQT08239.1
helix-turn-helix domain-containing protein [Cupriavidus metallidurans]	Cupriavidus metallidurans	164	164	0.98	1e-50	0.8351	97	WP_081201615.1
helix-turn-helix domain-containing protein [Achromobacter xylosoxidans]	Achromobacter xylosoxidans	164	164	0.98	1e-50	0.8247	97	WP_082371008.1
helix-turn-helix domain-containing protein [Steroidobacter denitrificans]	Steroidobacter denitrificans	164	164	0.98	1e-50	0.8351	97	WP_066920280.1
helix-turn-helix domain-containing protein [Azotobacter vinelandii]	Azotobacter vinelandii	164	164	0.98	1e-50	0.8247	97	WP_072432836.1
helix-turn-helix transcriptional regulator [Pseudomonas grimontii]	Pseudomonas grimontii	164	164	0.98	1e-50	0.8351	97	NJJ56548.1
helix-turn-helix domain-containing protein [Pseudomonas aeruginosa]	Pseudomonas aeruginosa	164	164	0.98	1e-50	0.8144	98	WP_220276700.1
transcriptional regulator, PbsX family [Burkholderia multivorans CF2]	Burkholderia multivorans CF2	165	165	0.98	1e-50	0.8247	113	EJO56666.1
helix-turn-helix domain-containing protein [Aeromonas caviae]	Aeromonas caviae	164	164	0.98	1e-50	0.8247	97	WP_183149954.1
helix-turn-helix domain-containing protein [Citrobacter freundii]	Citrobacter freundii	164	164	0.98	1e-50	0.8144	97	WP_129622389.1
helix-turn-helix domain-containing protein [Burkholderia multivorans]	Burkholderia multivorans	164	164	0.98	2e-50	0.8247	97	WP_217071493.1
helix-turn-helix domain-containing protein [Proteobacteria]	Proteobacteria	164	164	0.98	2e-50	0.8351	97	WP_026437458.1
helix-turn-helix domain-containing protein [Pseudomonas lundensis]	Pseudomonas lundensis	164	164	0.98	2e-50	0.8247	97	WP_203320851.1
helix-turn-helix domain-containing protein [Klebsiella michiganensis]	Klebsiella michiganensis	164	164	0.98	2e-50	0.8144	110	WP_227634364.1
helix-turn-helix domain-containing protein [Proteobacteria]	Proteobacteria	164	164	0.98	2e-50	0.8247	97	WP_186075933.1
XRE family transcriptional regulator [Xanthomonadales bacterium]	Xanthomonadales bacterium	164	164	0.98	2e-50	0.8247	97	MBC6943752.1
helix-turn-helix domain-containing protein [Burkholderia vietnamiensis]	Burkholderia vietnamiensis	164	164	0.98	2e-50	0.8247	97	WP_176314360.1
helix-turn-helix domain-containing protein [Pseudomonas aeruginosa]	Pseudomonas aeruginosa	164	164	0.96	2e-50	0.8421	97	WP_096306256.1
helix-turn-helix domain-containing protein [Klebsiella]	Klebsiella	164	164	0.98	3e-50	0.8351	97	WP_114435891.1
helix-turn-helix domain-containing protein [Gammaproteobacteria]	Gammaproteobacteria	164	164	0.98	3e-50	0.8144	97	WP_054878588.1
helix-turn-helix domain-containing protein [Enterobacter sp. RHBSTW-00175]	Enterobacter sp. RHBSTW-00175	164	164	0.96	3e-50	0.8421	97	WP_182060304.1
helix-turn-helix domain-containing protein [Burkholderia multivorans]	Burkholderia multivorans	164	164	0.98	3e-50	0.8247	97	WP_217105251.1
helix-turn-helix transcriptional regulator [Pseudomonas aeruginosa]	Pseudomonas aeruginosa	164	164	0.98	3e-50	0.8247	97	MBP8372560.1
helix-turn-helix domain-containing protein [Pseudomonas]	Pseudomonas	164	164	0.97	3e-50	0.8333	101	WP_034032510.1
helix-turn-helix domain-containing protein [Pandoraea horticolens]	Pandoraea horticolens	164	164	0.98	3e-50	0.8144	97	WP_150624456.1
helix-turn-helix domain-containing protein [Dyella sp. M7H15-1]	Dyella sp. M7H15-1	164	164	0.98	3e-50	0.8247	97	WP_128897150.1
helix-turn-helix domain-containing protein [Stenotrophomonas maltophilia]	Stenotrophomonas maltophilia	164	164	0.98	4e-50	0.8247	105	WP_219635948.1
helix-turn-helix transcriptional regulator [Pseudomonas aeruginosa]	Pseudomonas aeruginosa	163	163	0.98	4e-50	0.8144	97	MBG7162023.1
helix-turn-helix domain-containing protein [Pseudomonas]	Pseudomonas	163	163	0.98	4e-50	0.8041	97	WP_079382942.1
helix-turn-helix domain-containing protein [Pseudomonas aeruginosa]	Pseudomonas aeruginosa	163	163	0.98	4e-50	0.8041	97	WP_225011088.1
helix-turn-helix domain-containing protein [Pseudomonas]	Pseudomonas	163	163	0.98	5e-50	0.8144	97	WP_071578212.1
helix-turn-helix domain-containing protein [Paraburkholderia sp. BCC1885]	Paraburkholderia sp. BCC1885	163	163	0.98	5e-50	0.8247	97	WP_144160871.1
helix-turn-helix domain-containing protein [Serratia marcescens]	Serratia marcescens	163	163	0.96	5e-50	0.8421	97	WP_110612549.1
helix-turn-helix domain-containing protein [Dickeya dianthicola]	Dickeya dianthicola	163	163	0.98	5e-50	0.8144	97	WP_192990406.1
helix-turn-helix domain-containing protein [Cronobacter sakazakii]	Cronobacter sakazakii	163	163	0.98	5e-50	0.8144	97	WP_085371683.1
helix-turn-helix domain-containing protein [Pseudoxanthomonas sp. X-1]	Pseudoxanthomonas sp. X-1	163	163	0.98	5e-50	0.8351	97	WP_138653248.1
helix-turn-helix transcriptional regulator [Serratia marcescens]	Serratia marcescens	163	163	0.98	5e-50	0.8144	97	MBN5182459.1
helix-turn-helix transcriptional regulator [Stenotrophomonas maltophilia]	Stenotrophomonas maltophilia	163	163	0.98	6e-50	0.8247	97	MBH1638319.1
helix-turn-helix domain-containing protein [Pseudomonas sp. BAY1663]	Pseudomonas sp. BAY1663	163	163	0.98	6e-50	0.8144	110	EXF45891.1
helix-turn-helix domain-containing protein [Gammaproteobacteria]	Gammaproteobacteria	163	163	0.98	6e-50	0.8144	97	WP_073660231.1
transcriptional regulator [Variovorax sp.]	Variovorax sp.	163	163	0.97	6e-50	0.8229	97	MBS82216.1
helix-turn-helix domain-containing protein [Pseudoxanthomonas]	Pseudoxanthomonas	163	163	0.98	6e-50	0.8144	97	WP_130531523.1
helix-turn-helix domain-containing protein [Pseudomonas]	Pseudomonas	163	163	0.98	7e-50	0.8144	97	WP_115759870.1
helix-turn-helix domain-containing protein [Stenotrophomonas maltophilia]	Stenotrophomonas maltophilia	163	163	0.98	7e-50	0.8144	97	WP_164176495.1
helix-turn-helix domain-containing protein [Gammaproteobacteria]	Gammaproteobacteria	163	163	0.98	7e-50	0.8041	110	WP_202416006.1
helix-turn-helix domain-containing protein [Ralstonia solanacearum]	Ralstonia solanacearum	163	163	0.98	7e-50	0.8247	97	WP_029240305.1
helix-turn-helix domain-containing protein [Proteobacteria]	Proteobacteria	163	163	0.96	7e-50	0.8316	101	WP_034008067.1
helix-turn-helix domain-containing protein [Pseudomonas aeruginosa]	Pseudomonas aeruginosa	163	163	0.98	7e-50	0.8041	110	WP_023123966.1
helix-turn-helix domain-containing protein [Pseudomonas]	Pseudomonas	162	162	0.98	8e-50	0.8247	98	WP_189662433.1
helix-turn-helix domain-containing protein [Cupriavidus basilensis]	Cupriavidus basilensis	162	162	0.98	8e-50	0.8247	97	WP_082079407.1
helix-turn-helix domain-containing protein [Burkholderia vietnamiensis]	Burkholderia vietnamiensis	162	162	0.98	8e-50	0.8144	97	WP_081064929.1
helix-turn-helix domain-containing protein [Stenotrophomonas nitritireducens]	Stenotrophomonas nitritireducens	162	162	0.92	8e-50	0.8681	96	WP_082592158.1
helix-turn-helix domain-containing protein [Burkholderia gladioli]	Burkholderia gladioli	162	162	0.96	9e-50	0.8421	96	WP_186236917.1
helix-turn-helix domain-containing protein [Gammaproteobacteria]	Gammaproteobacteria	162	162	0.98	9e-50	0.8144	97	WP_065426729.1
transcriptional regulator%2C y4mF family [Achromobacter xylosoxidans]	Achromobacter xylosoxidans	163	163	0.98	9e-50	0.8144	110	CUI67679.1
helix-turn-helix transcriptional regulator [Burkholderia sp. Tr-860]	Burkholderia sp. Tr-860	162	162	0.98	1e-49	0.8144	97	NIE82631.1
helix-turn-helix domain-containing protein [Proteobacteria]	Proteobacteria	163	163	0.98	1e-49	0.8247	110	WP_023106777.1
helix-turn-helix domain-containing protein [Burkholderia multivorans]	Burkholderia multivorans	162	162	0.98	1e-49	0.8247	97	WP_035489186.1
helix-turn-helix domain-containing protein [Achromobacter sp. DMS1]	Achromobacter sp. DMS1	162	162	0.96	1e-49	0.8421	101	WP_053246210.1
helix-turn-helix domain-containing protein [Proteobacteria]	Proteobacteria	162	162	0.96	1e-49	0.8421	101	WP_023127565.1
helix-turn-helix domain-containing protein [Burkholderia pseudomallei]	Burkholderia pseudomallei	162	162	0.98	1e-49	0.8144	97	WP_085519701.1
helix-turn-helix domain-containing protein [Proteobacteria]	Proteobacteria	162	162	0.98	1e-49	0.8144	97	WP_064717570.1
XRE family transcriptional regulator [Escherichia coli]	Escherichia coli	162	162	0.98	1e-49	0.8144	97	EFN6685156.1
helix-turn-helix domain-containing protein [Pseudomonas aeruginosa]	Pseudomonas aeruginosa	162	162	0.96	1e-49	0.8316	101	WP_034073000.1
helix-turn-helix domain-containing protein [Pseudomonas aeruginosa]	Pseudomonas aeruginosa	162	162	0.98	1e-49	0.8144	97	WP_124137013.1
helix-turn-helix transcriptional regulator [Pseudomonas aeruginosa]	Pseudomonas aeruginosa	162	162	0.96	1e-49	0.8316	101	MBH3747857.1
helix-turn-helix domain-containing protein [Pseudomonas aeruginosa]	Pseudomonas aeruginosa	162	162	0.96	2e-49	0.8316	101	WP_180704784.1
helix-turn-helix domain-containing protein [Pseudomonas fluorescens]	Pseudomonas fluorescens	162	162	0.98	2e-49	0.8041	97	WP_080963094.1
helix-turn-helix domain-containing protein [Azotobacter vinelandii]	Azotobacter vinelandii	162	162	0.98	2e-49	0.8144	97	WP_072432670.1
helix-turn-helix domain-containing protein [Klebsiella pneumoniae]	Klebsiella pneumoniae	161	161	0.98	2e-49	0.8144	97	MCD9354708.1
helix-turn-helix domain-containing protein [Alcaligenaceae]	Alcaligenaceae	162	162	0.96	2e-49	0.8316	101	WP_110140739.1
helix-turn-helix domain-containing protein [Proteobacteria]	Proteobacteria	162	162	0.96	2e-49	0.8316	101	WP_036193277.1
hypothetical protein DOOMHBAD_02644 [Stenotrophomonas maltophilia]	Stenotrophomonas maltophilia	162	162	0.98	2e-49	0.8247	110	VUQ12777.1
helix-turn-helix domain-containing protein [Dyella sp. AtDHG13]	Dyella sp. AtDHG13	161	161	0.98	3e-49	0.8041	97	WP_074546703.1
helix-turn-helix domain-containing protein [Burkholderiales]	Burkholderiales	161	161	0.96	3e-49	0.8316	101	WP_058907051.1
helix-turn-helix domain-containing protein [Pseudomonas aeruginosa]	Pseudomonas aeruginosa	161	161	0.98	3e-49	0.8144	110	WP_213087298.1
helix-turn-helix domain-containing protein [Pseudomonas aeruginosa]	Pseudomonas aeruginosa	161	161	0.98	3e-49	0.8247	97	WP_071546808.1
helix-turn-helix domain-containing protein [Pseudomonas aeruginosa]	Pseudomonas aeruginosa	161	161	0.96	3e-49	0.8211	100	WP_108689718.1
helix-turn-helix domain-containing protein [Proteobacteria]	Proteobacteria	161	161	0.96	4e-49	0.8316	101	WP_026088574.1
helix-turn-helix domain-containing protein [Achromobacter xylosoxidans]	Achromobacter xylosoxidans	161	161	0.96	4e-49	0.8316	101	WP_058207353.1
XRE family transcriptional regulator [Escherichia coli]	Escherichia coli	161	161	0.98	4e-49	0.8041	97	EEW2103156.1
helix-turn-helix domain-containing protein [unclassified Stenotrophomonas]	unclassified Stenotrophomonas	161	161	0.98	4e-49	0.8144	97	WP_101100263.1
helix-turn-helix transcriptional regulator [Pseudoxanthomonas sp.]	Pseudoxanthomonas sp.	160	160	0.92	4e-49	0.8681	96	MBP7656590.1
XRE family transcriptional regulator [Pandoraea horticolens]	Pandoraea horticolens	161	161	0.98	4e-49	0.8041	110	VVE57763.1
helix-turn-helix domain-containing protein [Proteobacteria]	Proteobacteria	160	160	0.98	4e-49	0.8144	97	WP_071533935.1
helix-turn-helix domain-containing protein [Pseudomonas juntendi]	Pseudomonas juntendi	161	161	0.96	4e-49	0.8316	110	WP_220467726.1
helix-turn-helix domain-containing protein [Azoarcus nasutitermitis]	Azoarcus nasutitermitis	160	160	0.96	4e-49	0.8526	96	WP_136347313.1
helix-turn-helix domain-containing protein [Acidovorax temperans]	Acidovorax temperans	161	161	0.97	4e-49	0.8229	101	WP_142081062.1
helix-turn-helix domain-containing protein [Burkholderia multivorans]	Burkholderia multivorans	160	160	0.98	4e-49	0.8247	97	WP_088925360.1
helix-turn-helix transcriptional regulator [Pseudomonas aeruginosa]	Pseudomonas aeruginosa	160	160	0.98	5e-49	0.8144	97	MBG7537154.1
helix-turn-helix domain-containing protein [Burkholderia pseudomallei]	Burkholderia pseudomallei	160	160	0.98	5e-49	0.8247	97	WP_085561549.1
helix-turn-helix domain-containing protein [Pseudomonas aeruginosa]	Pseudomonas aeruginosa	160	160	0.96	5e-49	0.8316	97	WP_174818278.1
helix-turn-helix domain-containing protein [Stenotrophomonas maltophilia]	Stenotrophomonas maltophilia	160	160	0.98	5e-49	0.8041	97	WP_100441360.1
helix-turn-helix domain-containing protein [Gammaproteobacteria]	Gammaproteobacteria	160	160	0.98	5e-49	0.8041	97	WP_071890182.1
helix-turn-helix domain-containing protein [Proteobacteria]	Proteobacteria	160	160	0.94	6e-49	0.8387	101	WP_023125155.1
Transcriptional regulator, PbsX family [Pseudomonas aeruginosa]	Pseudomonas aeruginosa	161	161	0.98	6e-49	0.8041	110	AXL71817.1
helix-turn-helix domain-containing protein [Castellaniella defragrans]	Castellaniella defragrans	160	160	0.97	6e-49	0.8021	97	WP_151024184.1
helix-turn-helix domain-containing protein [Xanthomonas citri]	Xanthomonas citri	160	160	0.98	7e-49	0.8041	97	WP_082332437.1
helix-turn-helix domain-containing protein [Xanthomonas arboricola]	Xanthomonas arboricola	160	160	0.98	7e-49	0.8041	110	WP_221229679.1
helix-turn-helix domain-containing protein [Gammaproteobacteria]	Gammaproteobacteria	160	160	0.98	8e-49	0.8041	110	WP_220276632.1
helix-turn-helix domain-containing protein [Proteobacteria]	Proteobacteria	160	160	0.92	8e-49	0.8571	96	WP_034399567.1
helix-turn-helix domain-containing protein [Stenotrophomonas sp. SAU14A_NAIMI4_5]	Stenotrophomonas sp. SAU14A_NAIMI4_5	160	160	0.98	8e-49	0.8041	97	WP_108768641.1
helix-turn-helix domain-containing protein [Ralstonia solanacearum]	Ralstonia solanacearum	160	160	0.98	1e-48	0.8041	97	WP_081262439.1
helix-turn-helix domain-containing protein [Proteobacteria]	Proteobacteria	160	160	0.98	1e-48	0.8041	110	WP_004883052.1
helix-turn-helix domain-containing protein [Acidovorax citrulli]	Acidovorax citrulli	160	160	0.98	1e-48	0.8041	97	WP_011793854.1
helix-turn-helix domain-containing protein [Pseudomonas]	Pseudomonas	160	160	0.96	1e-48	0.8211	101	WP_023121043.1
XRE family transcriptional regulator [Variovorax sp.]	Variovorax sp.	160	160	0.96	1e-48	0.8211	101	TAJ61854.1
helix-turn-helix domain-containing protein [Pseudoxanthomonas winnipegensis]	Pseudoxanthomonas winnipegensis	159	159	0.98	1e-48	0.8041	97	WP_130532556.1
helix-turn-helix domain-containing protein [Burkholderia cenocepacia]	Burkholderia cenocepacia	159	159	0.98	1e-48	0.8041	97	WP_080292979.1
helix-turn-helix domain-containing protein [Burkholderia multivorans]	Burkholderia multivorans	159	159	0.98	1e-48	0.8041	97	WP_217112499.1
helix-turn-helix domain-containing protein [Pseudomonas aeruginosa]	Pseudomonas aeruginosa	159	159	0.98	1e-48	0.8041	97	WP_031635443.1
helix-turn-helix domain-containing protein [Bordetella pseudohinzii]	Bordetella pseudohinzii	159	159	0.96	1e-48	0.8316	101	WP_043207926.1
helix-turn-helix domain-containing protein [Pseudomonas aeruginosa]	Pseudomonas aeruginosa	159	159	0.96	1e-48	0.8105	100	WP_144276527.1
helix-turn-helix transcriptional regulator [Propionivibrio sp.]	Propionivibrio sp.	159	159	0.97	1e-48	0.8021	97	MBP8275493.1
helix-turn-helix domain-containing protein [Delftia]	Delftia	159	159	0.96	1e-48	0.8105	101	WP_034348776.1
helix-turn-helix domain-containing protein [Pseudomonas sp. HMSC072F09]	Pseudomonas sp. HMSC072F09	159	159	0.98	2e-48	0.8041	97	WP_083316550.1
helix-turn-helix domain-containing protein [Proteobacteria]	Proteobacteria	159	159	0.96	2e-48	0.8211	101	WP_013721774.1
helix-turn-helix domain-containing protein [Burkholderia stabilis]	Burkholderia stabilis	159	159	0.98	2e-48	0.8041	97	WP_122166717.1
helix-turn-helix domain-containing protein [Pseudomonas aeruginosa]	Pseudomonas aeruginosa	159	159	0.98	2e-48	0.8041	97	WP_031277216.1
helix-turn-helix transcriptional regulator [Pseudomonas aeruginosa]	Pseudomonas aeruginosa	159	159	0.98	2e-48	0.8041	97	MBB1119531.1
helix-turn-helix domain-containing protein [Proteobacteria]	Proteobacteria	159	159	0.97	2e-48	0.8021	101	WP_020750592.1
helix-turn-helix domain-containing protein [Burkholderia cepacia]	Burkholderia cepacia	159	159	0.96	2e-48	0.8105	97	WP_198110619.1
helix-turn-helix domain-containing protein [Pseudomonas aeruginosa]	Pseudomonas aeruginosa	159	159	0.98	2e-48	0.7835	97	WP_128670355.1
helix-turn-helix domain-containing protein [Pseudomonas aeruginosa]	Pseudomonas aeruginosa	159	159	0.98	2e-48	0.8041	97	WP_062842564.1
helix-turn-helix domain-containing protein [Proteobacteria]	Proteobacteria	159	159	0.96	2e-48	0.8211	101	WP_041110964.1
helix-turn-helix domain-containing protein [Pseudomonas aeruginosa]	Pseudomonas aeruginosa	159	159	0.93	2e-48	0.8261	92	WP_136310679.1
helix-turn-helix domain-containing protein [Pulveribacter suum]	Pulveribacter suum	159	159	0.96	2e-48	0.8211	101	WP_106846751.1
helix-turn-helix domain-containing protein [Alicycliphilus denitrificans]	Alicycliphilus denitrificans	159	159	0.96	2e-48	0.8211	101	WP_082136887.1
transcriptional regulator [Pseudomonas aeruginosa]	Pseudomonas aeruginosa	159	159	0.96	2e-48	0.8	100	OES60502.1
helix-turn-helix domain-containing protein [Pandoraea pnomenusa]	Pandoraea pnomenusa	159	159	0.98	2e-48	0.7938	97	WP_063599437.1
helix-turn-helix domain-containing protein [Burkholderia multivorans]	Burkholderia multivorans	159	159	0.96	3e-48	0.8211	101	WP_105845266.1
helix-turn-helix domain-containing protein [Pseudomonas aeruginosa]	Pseudomonas aeruginosa	159	159	0.92	3e-48	0.8462	96	WP_114230671.1
helix-turn-helix domain-containing protein [Pseudomonas aeruginosa]	Pseudomonas aeruginosa	159	159	0.96	3e-48	0.8211	101	WP_134281045.1
helix-turn-helix domain-containing protein [Xanthomonas citri]	Xanthomonas citri	159	159	0.98	3e-48	0.7938	97	WP_099206668.1
helix-turn-helix domain-containing protein [Pseudomonas aeruginosa]	Pseudomonas aeruginosa	159	159	0.98	3e-48	0.7938	98	WP_155684786.1
helix-turn-helix domain-containing protein [Proteobacteria]	Proteobacteria	159	159	0.96	3e-48	0.8211	101	WP_010791847.1
helix-turn-helix domain-containing protein [Proteobacteria]	Proteobacteria	158	158	0.91	3e-48	0.8667	97	WP_094098531.1
helix-turn-helix domain-containing protein [Proteobacteria]	Proteobacteria	158	158	0.96	4e-48	0.8105	95	WP_072061696.1
helix-turn-helix domain-containing protein [Diaphorobacter sp. HDW4A]	Diaphorobacter sp. HDW4A	158	158	0.98	4e-48	0.7732	97	WP_166310282.1
helix-turn-helix domain-containing protein [Pseudomonas aeruginosa]	Pseudomonas aeruginosa	158	158	0.96	4e-48	0.8105	101	WP_079865498.1
helix-turn-helix transcriptional regulator [Pseudomonas aeruginosa]	Pseudomonas aeruginosa	159	159	0.8	4e-48	1	117	MBG6979284.1
helix-turn-helix domain-containing protein [Burkholderia vietnamiensis]	Burkholderia vietnamiensis	158	158	0.98	4e-48	0.8041	97	WP_176331078.1
helix-turn-helix domain-containing protein [Achromobacter denitrificans]	Achromobacter denitrificans	158	158	0.92	4e-48	0.8462	96	WP_123787487.1
hypothetical protein [Gammaproteobacteria]	Gammaproteobacteria	157	157	0.79	5e-48	0.9872	78	WP_000076429.1
helix-turn-helix domain-containing protein [Castellaniella defragrans]	Castellaniella defragrans	159	159	0.97	5e-48	0.7917	110	WP_221291677.1
helix-turn-helix domain-containing protein [Pseudomonas aeruginosa]	Pseudomonas aeruginosa	158	158	0.96	5e-48	0.8105	101	WP_124074563.1
XRE family transcriptional regulator [Pseudomonas aeruginosa VRFPA09]	Pseudomonas aeruginosa VRFPA09	158	158	0.94	5e-48	0.828	96	EVT87796.1
helix-turn-helix transcriptional regulator [Comamonas sp.]	Comamonas sp.	158	158	0.97	5e-48	0.7917	97	MBN9330219.1
helix-turn-helix domain-containing protein [Ralstonia]	Ralstonia	158	158	0.92	5e-48	0.8462	96	WP_011002523.1
helix-turn-helix domain-containing protein [Burkholderia gladioli]	Burkholderia gladioli	158	158	0.98	5e-48	0.7938	97	WP_013698471.1
helix-turn-helix domain-containing protein [Pseudomonas]	Pseudomonas	158	158	0.98	5e-48	0.8041	110	WP_023083112.1
helix-turn-helix domain-containing protein [Burkholderia multivorans]	Burkholderia multivorans	158	158	0.98	5e-48	0.8041	97	WP_212163334.1
helix-turn-helix domain-containing protein [Acidovorax ebreus]	Acidovorax ebreus	158	158	0.92	6e-48	0.8462	96	WP_015912914.1
helix-turn-helix domain-containing protein [Burkholderia vietnamiensis]	Burkholderia vietnamiensis	158	158	0.98	6e-48	0.7938	97	WP_176328904.1
helix-turn-helix domain-containing protein [Proteobacteria]	Proteobacteria	158	158	0.94	6e-48	0.828	101	WP_023103963.1
helix-turn-helix domain-containing protein [Achromobacter sp. DMS1]	Achromobacter sp. DMS1	158	158	0.96	6e-48	0.8105	101	WP_082308182.1
helix-turn-helix domain-containing protein [Ralstonia solanacearum]	Ralstonia solanacearum	157	157	0.98	7e-48	0.7938	97	WP_064044522.1
TPA: XRE family transcriptional regulator [Candidatus Competibacteraceae bacterium]	Candidatus Competibacteraceae bacterium	157	157	0.96	8e-48	0.8105	101	HAO31927.1
helix-turn-helix domain-containing protein [Pigmentiphaga sp. D-2]	Pigmentiphaga sp. D-2	157	157	0.98	8e-48	0.7835	97	WP_132979634.1
helix-turn-helix domain-containing protein [Cupriavidus necator]	Cupriavidus necator	157	157	0.96	8e-48	0.8105	97	WP_114136445.1
hypothetical protein Q038_01561 [Pseudomonas aeruginosa BWHPSA025]	Pseudomonas aeruginosa BWHPSA025	158	158	0.98	9e-48	0.7938	110	ERW07661.1
helix-turn-helix domain-containing protein [Aeromonas caviae]	Aeromonas caviae	157	157	0.96	9e-48	0.8105	101	WP_128313424.1
helix-turn-helix domain-containing protein [Klebsiella variicola]	Klebsiella variicola	157	157	0.92	1e-47	0.8352	91	WP_222617480.1
helix-turn-helix domain-containing protein [Proteobacteria]	Proteobacteria	157	157	0.92	1e-47	0.8352	96	WP_004350854.1
helix-turn-helix transcriptional regulator [Burkholderia sp.]	Burkholderia sp.	157	157	0.94	1e-47	0.828	101	MBS6359512.1
XRE family transcriptional regulator [Pseudomonas aeruginosa]	Pseudomonas aeruginosa	157	157	0.79	1e-47	0.9744	78	OXY96669.1
helix-turn-helix domain-containing protein [Acidovorax sp. JS42]	Acidovorax sp. JS42	157	157	0.98	1e-47	0.7629	97	WP_011806082.1
helix-turn-helix domain-containing protein [Pseudomonas aeruginosa]	Pseudomonas aeruginosa	157	157	0.91	1e-47	0.8556	96	WP_124119208.1
helix-turn-helix domain-containing protein [Burkholderia gladioli]	Burkholderia gladioli	157	157	0.96	1e-47	0.8	96	WP_186097806.1
helix-turn-helix domain-containing protein [Proteobacteria]	Proteobacteria	157	157	0.96	1e-47	0.8105	101	WP_029528673.1
helix-turn-helix domain-containing protein [unclassified Pseudomonas]	unclassified Pseudomonas	157	157	0.96	1e-47	0.8	100	WP_158890743.1
helix-turn-helix domain-containing protein [Pseudomonas aeruginosa]	Pseudomonas aeruginosa	157	157	0.96	1e-47	0.7895	98	WP_124148792.1
helix-turn-helix domain-containing protein [Pseudomonas sp. 7SR1]	Pseudomonas sp. 7SR1	157	157	0.96	1e-47	0.8	95	WP_123397804.1
XRE family transcriptional regulator [Xanthomonadales bacterium]	Xanthomonadales bacterium	157	157	0.96	1e-47	0.8105	101	MBC6941391.1
helix-turn-helix domain-containing protein [Burkholderia pseudomallei]	Burkholderia pseudomallei	157	157	0.96	1e-47	0.8105	97	WP_122826792.1
helix-turn-helix transcriptional regulator [Pseudomonas aeruginosa]	Pseudomonas aeruginosa	157	157	0.98	1e-47	0.7835	97	NQB80875.1
helix-turn-helix domain-containing protein [Cupriavidus necator]	Cupriavidus necator	157	157	0.98	1e-47	0.7732	97	WP_013959800.1
helix-turn-helix domain-containing protein [Burkholderia gladioli]	Burkholderia gladioli	157	157	0.91	1e-47	0.8556	97	WP_186139495.1
hypothetical protein LT18_04116 [Pseudomonas aeruginosa]	Pseudomonas aeruginosa	157	157	0.98	2e-47	0.7938	110	KYO78094.1
helix-turn-helix domain-containing protein [Proteobacteria]	Proteobacteria	157	157	0.96	2e-47	0.8	101	WP_128272177.1
helix-turn-helix domain-containing protein [Proteobacteria]	Proteobacteria	156	156	0.91	2e-47	0.8556	96	WP_142028286.1
helix-turn-helix domain-containing protein [Pseudomonas aeruginosa]	Pseudomonas aeruginosa	156	156	0.92	2e-47	0.8462	96	MBV5757004.1
helix-turn-helix transcriptional regulator [Pseudomonas aeruginosa]	Pseudomonas aeruginosa	157	157	0.92	2e-47	0.8352	104	MBH3476689.1
helix-turn-helix domain-containing protein [Pseudomonas aeruginosa]	Pseudomonas aeruginosa	156	156	0.97	2e-47	0.7917	101	WP_132899197.1
helix-turn-helix domain-containing protein [Proteobacteria]	Proteobacteria	156	156	0.92	2e-47	0.8352	91	WP_082321452.1
helix-turn-helix domain-containing protein [Pseudomonas aeruginosa]	Pseudomonas aeruginosa	156	156	0.94	3e-47	0.8172	96	WP_124014596.1
helix-turn-helix domain-containing protein [Burkholderia cepacia]	Burkholderia cepacia	156	156	0.98	3e-47	0.7938	97	WP_034207622.1
helix-turn-helix protein [Pseudomonas aeruginosa]	Pseudomonas aeruginosa	156	156	0.92	3e-47	0.8352	109	RCN12850.1
helix-turn-helix domain-containing protein [Paraburkholderia acidipaludis]	Paraburkholderia acidipaludis	156	156	0.98	3e-47	0.7835	97	WP_084168178.1
helix-turn-helix domain-containing protein [Burkholderiales]	Burkholderiales	156	156	0.96	3e-47	0.8	101	WP_011516021.1
helix-turn-helix domain-containing protein [Burkholderia pseudomallei]	Burkholderia pseudomallei	156	156	0.98	3e-47	0.7526	97	WP_015878465.1
helix-turn-helix domain-containing protein [Proteobacteria]	Proteobacteria	156	156	0.92	3e-47	0.8352	96	WP_024087535.1
helix-turn-helix domain-containing protein [Pseudomonas aeruginosa]	Pseudomonas aeruginosa	156	156	0.96	3e-47	0.8316	96	MBV5518632.1
helix-turn-helix domain-containing protein [Burkholderia pseudomallei]	Burkholderia pseudomallei	156	156	0.94	3e-47	0.8172	101	WP_111994060.1
helix-turn-helix transcriptional regulator [Pseudomonas aeruginosa]	Pseudomonas aeruginosa	156	156	0.98	3e-47	0.7938	97	MBG4410364.1
helix-turn-helix domain-containing protein [Gammaproteobacteria]	Gammaproteobacteria	156	156	0.96	3e-47	0.8	101	WP_024889329.1
transcriptional regulator [Burkholderiales bacterium 67-32]	Burkholderiales bacterium 67-32	156	156	0.93	3e-47	0.8261	95	OJW89137.1
helix-turn-helix domain-containing protein [Pseudomonas gessardii]	Pseudomonas gessardii	156	156	0.96	3e-47	0.8	108	WP_186353197.1
helix-turn-helix domain-containing protein [Gammaproteobacteria]	Gammaproteobacteria	155	155	0.92	3e-47	0.8242	91	WP_176605592.1
helix-turn-helix domain-containing protein [Cupriavidus sp. IDO]	Cupriavidus sp. IDO	156	156	0.96	4e-47	0.7895	97	WP_039013520.1
helix-turn-helix domain-containing protein [Achromobacter ruhlandii]	Achromobacter ruhlandii	155	155	0.98	4e-47	0.7938	97	WP_175146550.1
helix-turn-helix transcriptional regulator [Pseudomonas aeruginosa]	Pseudomonas aeruginosa	156	156	0.97	4e-47	0.7917	101	MBG3996039.1
helix-turn-helix domain-containing protein [Gammaproteobacteria]	Gammaproteobacteria	155	155	0.98	4e-47	0.8041	97	WP_023123037.1
helix-turn-helix domain-containing protein [Burkholderia anthina]	Burkholderia anthina	155	155	0.98	5e-47	0.7732	97	WP_174926479.1
helix-turn-helix domain-containing protein [Melaminivora jejuensis]	Melaminivora jejuensis	155	155	0.98	6e-47	0.7732	97	WP_209421881.1
helix-turn-helix domain-containing protein [Bordetella genomosp. 10]	Bordetella genomosp. 10	155	155	0.91	6e-47	0.8444	96	WP_094854473.1
helix-turn-helix domain-containing protein [Ralstonia sp. A12]	Ralstonia sp. A12	155	155	0.98	6e-47	0.7732	97	WP_039599455.1
helix-turn-helix domain-containing protein [Pseudomonas]	Pseudomonas	155	155	0.92	6e-47	0.8132	91	WP_206695176.1
helix-turn-helix domain-containing protein [Proteobacteria]	Proteobacteria	155	155	0.91	6e-47	0.8556	96	WP_105029017.1
helix-turn-helix domain-containing protein [Bordetella sp. BOR01]	Bordetella sp. BOR01	155	155	0.91	6e-47	0.8556	96	WP_218368296.1
helix-turn-helix domain-containing protein [Proteobacteria]	Proteobacteria	155	155	0.98	7e-47	0.7835	97	WP_080466979.1
helix-turn-helix domain-containing protein [Pseudomonas aeruginosa]	Pseudomonas aeruginosa	155	155	0.98	7e-47	0.7732	110	WP_218040927.1
helix-turn-helix domain-containing protein [Proteobacteria]	Proteobacteria	155	155	0.98	7e-47	0.7526	97	WP_003056202.1
hypothetical protein FDKLLEGK_03260 [Stenotrophomonas maltophilia]	Stenotrophomonas maltophilia	155	155	0.96	7e-47	0.8	101	VUO23328.1
helix-turn-helix transcriptional regulator [Pseudomonas aeruginosa]	Pseudomonas aeruginosa	155	155	0.91	7e-47	0.8444	96	MBI8613889.1
helix-turn-helix domain-containing protein [Xanthomonas campestris pv. heliotropii]	Xanthomonas campestris pv. heliotropii	155	155	0.96	8e-47	0.8	101	MBV6848754.1
helix-turn-helix domain-containing protein [Xanthomonas arboricola]	Xanthomonas arboricola	155	155	0.96	9e-47	0.7895	102	WP_221194655.1
helix-turn-helix domain-containing protein [Burkholderiales]	Burkholderiales	155	155	0.98	9e-47	0.7526	97	WP_076841609.1
helix-turn-helix domain-containing protein [Gammaproteobacteria]	Gammaproteobacteria	154	154	0.92	1e-46	0.8242	91	WP_156867396.1
helix-turn-helix domain-containing protein [Proteobacteria]	Proteobacteria	155	155	0.92	1e-46	0.8462	96	WP_122379264.1
helix-turn-helix domain-containing protein [Proteobacteria]	Proteobacteria	155	155	0.96	1e-46	0.8	101	WP_012638437.1
helix-turn-helix domain-containing protein [Acidovorax sp. KKS102]	Acidovorax sp. KKS102	154	154	0.98	1e-46	0.7526	97	WP_015014615.1
helix-turn-helix domain-containing protein [Halopseudomonas litoralis]	Halopseudomonas litoralis	154	154	0.91	1e-46	0.8111	97	WP_090272801.1
helix-turn-helix domain-containing protein [Pseudomonas aeruginosa]	Pseudomonas aeruginosa	154	154	0.96	1e-46	0.8105	96	WP_058147583.1
Helix-turn-helix domain-containing protein [Pseudomonas sp. 7SR1]	Pseudomonas sp. 7SR1	155	155	0.96	1e-46	0.7895	108	SIR90169.1
helix-turn-helix domain-containing protein [Bordetella bronchiseptica]	Bordetella bronchiseptica	154	154	0.96	2e-46	0.8	101	WP_033476307.1
helix-turn-helix transcriptional regulator [Pseudomonas aeruginosa]	Pseudomonas aeruginosa	154	154	0.96	2e-46	0.8	101	MBG4669334.1
helix-turn-helix domain-containing protein [Pseudomonas chlororaphis]	Pseudomonas chlororaphis	154	154	0.97	2e-46	0.7812	97	WP_210670169.1
helix-turn-helix domain-containing protein [Proteobacteria]	Proteobacteria	154	154	0.96	2e-46	0.8105	101	WP_023121643.1
helix-turn-helix domain-containing protein [unclassified Serratia]	unclassified Serratia	154	154	0.92	2e-46	0.8352	101	WP_099817167.1
helix-turn-helix domain-containing protein [Burkholderia cepacia]	Burkholderia cepacia	154	154	0.97	2e-46	0.7604	97	WP_226288203.1
helix-turn-helix domain-containing protein [Acidovorax delafieldii]	Acidovorax delafieldii	154	154	0.98	2e-46	0.7423	97	WP_082753177.1
helix-turn-helix domain-containing protein [Proteobacteria]	Proteobacteria	154	154	0.96	2e-46	0.8	101	WP_082758534.1
helix-turn-helix domain-containing protein [Alicycliphilus denitrificans]	Alicycliphilus denitrificans	154	154	0.96	2e-46	0.7684	97	WP_168727651.1
helix-turn-helix domain-containing protein [Burkholderiales]	Burkholderiales	154	154	0.98	2e-46	0.732	97	WP_012436205.1
helix-turn-helix transcriptional regulator [Pseudomonas aeruginosa]	Pseudomonas aeruginosa	154	154	0.96	2e-46	0.8	101	MBG7359300.1
helix-turn-helix domain-containing protein [Proteobacteria]	Proteobacteria	154	154	0.98	3e-46	0.7423	97	WP_016452551.1
helix-turn-helix domain-containing protein [Pseudomonas aeruginosa]	Pseudomonas aeruginosa	154	154	0.93	3e-46	0.8043	95	WP_033864733.1
helix-turn-helix transcriptional regulator [Burkholderiales bacterium]	Burkholderiales bacterium	154	154	0.96	3e-46	0.7895	101	MBK6867147.1
helix-turn-helix domain-containing protein [Pseudomonas aeruginosa]	Pseudomonas aeruginosa	153	153	0.87	3e-46	0.8488	86	WP_136211712.1
helix-turn-helix domain-containing protein [Pseudomonas aeruginosa]	Pseudomonas aeruginosa	153	153	0.94	3e-46	0.8172	95	WP_073663233.1
helix-turn-helix transcriptional regulator [Pseudomonas aeruginosa]	Pseudomonas aeruginosa	154	154	0.96	3e-46	0.8	101	MBG3916456.1
helix-turn-helix domain-containing protein [Pseudomonas aeruginosa]	Pseudomonas aeruginosa	153	153	0.92	3e-46	0.8242	96	WP_134281504.1
hypothetical protein LMG1866_04685 [Achromobacter ruhlandii]	Achromobacter ruhlandii	154	154	0.98	4e-46	0.7835	110	CAB3731602.1
helix-turn-helix domain-containing protein [Burkholderia cenocepacia]	Burkholderia cenocepacia	153	153	0.94	4e-46	0.8065	101	WP_077021928.1
helix-turn-helix domain-containing protein [Proteobacteria]	Proteobacteria	153	153	0.91	4e-46	0.8333	102	WP_043549476.1
helix-turn-helix domain-containing protein [Proteobacteria]	Proteobacteria	153	153	0.98	5e-46	0.7526	97	WP_024570163.1
helix-turn-helix domain-containing protein [Stenotrophomonas maltophilia]	Stenotrophomonas maltophilia	153	153	0.96	5e-46	0.7895	97	WP_071228778.1
transcriptional regulator [Burkholderiales bacterium 68-20]	Burkholderiales bacterium 68-20	153	153	0.91	6e-46	0.8	97	OJX05691.1
helix-turn-helix domain-containing protein [Gammaproteobacteria]	Gammaproteobacteria	152	152	0.86	6e-46	0.8588	90	WP_153643564.1
helix-turn-helix domain-containing protein [Burkholderia cenocepacia]	Burkholderia cenocepacia	153	153	0.98	6e-46	0.7732	110	WP_206533039.1
helix-turn-helix domain-containing protein [Proteobacteria]	Proteobacteria	152	152	0.92	6e-46	0.8242	96	WP_004355982.1
helix-turn-helix domain-containing protein [Burkholderia sp. LMG 13014]	Burkholderia sp. LMG 13014	152	152	0.91	6e-46	0.8333	96	WP_205191630.1
helix-turn-helix domain-containing protein [Pseudomonas aeruginosa]	Pseudomonas aeruginosa	152	152	0.88	7e-46	0.8391	91	WP_132738568.1
helix-turn-helix transcriptional regulator [Pseudomonas aeruginosa]	Pseudomonas aeruginosa	152	152	0.93	7e-46	0.8043	97	MBI8297129.1
helix-turn-helix domain-containing protein [Stenotrophomonas maltophilia]	Stenotrophomonas maltophilia	152	152	0.96	7e-46	0.7895	97	WP_154350604.1
helix-turn-helix domain-containing protein [Burkholderia pseudomallei]	Burkholderia pseudomallei	152	152	0.98	8e-46	0.7629	97	WP_038746996.1
helix-turn-helix domain-containing protein [Acidovorax sp. 107]	Acidovorax sp. 107	152	152	0.98	8e-46	0.7423	97	WP_108625251.1
helix-turn-helix domain-containing protein [Pseudomonas aeruginosa]	Pseudomonas aeruginosa	152	152	0.96	8e-46	0.7895	96	WP_034028406.1
helix-turn-helix domain-containing protein [unclassified Salmonella]	unclassified Salmonella	152	152	0.92	9e-46	0.8132	91	WP_223112025.1
helix-turn-helix domain-containing protein [Stenotrophomonas maltophilia]	Stenotrophomonas maltophilia	152	152	0.96	9e-46	0.8	101	WP_164090067.1
helix-turn-helix domain-containing protein [Proteobacteria]	Proteobacteria	152	152	0.9	1e-45	0.8315	95	WP_218951354.1
helix-turn-helix domain-containing protein [Pseudomonas aeruginosa]	Pseudomonas aeruginosa	152	152	0.9	1e-45	0.8202	95	WP_202128287.1
helix-turn-helix domain-containing protein [Pseudomonas aeruginosa]	Pseudomonas aeruginosa	152	152	0.91	1e-45	0.8444	107	WP_121379482.1
XRE family transcriptional regulator [Stenotrophomonas maltophilia]	Stenotrophomonas maltophilia	152	152	0.96	1e-45	0.7789	101	MBA0263993.1
helix-turn-helix domain-containing protein [Pseudomonas sp. MRCP1333]	Pseudomonas sp. MRCP1333	152	152	0.98	1e-45	0.7526	97	WP_220814354.1
helix-turn-helix domain-containing protein [Acidovorax sp. BoFeN1]	Acidovorax sp. BoFeN1	152	152	0.93	1e-45	0.8043	100	WP_114654469.1
helix-turn-helix domain-containing protein [Delftia sp. CH05]	Delftia sp. CH05	152	152	0.98	1e-45	0.7423	97	WP_160854089.1
Helix-turn-helix domain [Bordetella pseudohinzii]	Bordetella pseudohinzii	152	152	0.9	1e-45	0.8315	95	CUI32428.1
helix-turn-helix domain-containing protein [unclassified Pantoea]	unclassified Pantoea	152	152	0.91	1e-45	0.8222	96	WP_150012708.1
helix-turn-helix domain-containing protein [Pseudomonas qingdaonensis]	Pseudomonas qingdaonensis	152	152	0.88	1e-45	0.8391	96	WP_108184319.1
helix-turn-helix transcriptional regulator [Proteobacteria bacterium]	Proteobacteria bacterium	152	152	0.93	1e-45	0.7826	97	MBS0502040.1
helix-turn-helix domain-containing protein [Pseudomonas aeruginosa]	Pseudomonas aeruginosa	151	151	0.92	2e-45	0.8022	91	WP_176608113.1
helix-turn-helix domain-containing protein [Pseudomonas]	Pseudomonas	151	151	0.91	2e-45	0.8222	96	WP_049949998.1
helix-turn-helix domain-containing protein [Gammaproteobacteria]	Gammaproteobacteria	152	152	0.96	2e-45	0.7895	101	WP_069219784.1
helix-turn-helix domain-containing protein [Proteobacteria]	Proteobacteria	151	151	0.9	2e-45	0.8202	95	WP_209318927.1
helix-turn-helix transcriptional regulator [Burkholderiaceae bacterium]	Burkholderiaceae bacterium	151	151	0.96	2e-45	0.7708	99	MBE2262077.1
helix-turn-helix domain-containing protein [Proteobacteria]	Proteobacteria	151	151	0.9	2e-45	0.8202	95	WP_176604272.1
helix-turn-helix domain-containing protein [Pseudomonas aeruginosa]	Pseudomonas aeruginosa	151	151	0.91	2e-45	0.8111	95	WP_220274769.1
helix-turn-helix domain-containing protein [Alicycliphilus denitrificans]	Alicycliphilus denitrificans	151	151	0.96	2e-45	0.7579	97	WP_201395699.1
helix-turn-helix domain-containing protein [Delftia acidovorans]	Delftia acidovorans	151	151	0.96	2e-45	0.7895	101	WP_097201862.1
helix-turn-helix domain-containing protein [Rahnella aquatilis]	Rahnella aquatilis	151	151	0.91	3e-45	0.8222	102	WP_126124120.1
helix-turn-helix domain-containing protein [Pseudomonas aeruginosa]	Pseudomonas aeruginosa	151	151	0.98	3e-45	0.7526	97	WP_207367837.1
helix-turn-helix domain-containing protein [Pseudomonas aeruginosa]	Pseudomonas aeruginosa	151	151	0.93	3e-45	0.8152	109	WP_079747429.1
helix-turn-helix domain-containing protein [Ralstonia insidiosa]	Ralstonia insidiosa	151	151	0.91	3e-45	0.8111	95	WP_212635549.1
helix-turn-helix domain-containing protein [Burkholderia cenocepacia]	Burkholderia cenocepacia	151	151	0.98	3e-45	0.7732	102	WP_212252021.1
helix-turn-helix domain-containing protein [Gammaproteobacteria]	Gammaproteobacteria	150	150	0.88	4e-45	0.8276	95	WP_216868394.1
helix-turn-helix transcriptional regulator [Burkholderiales bacterium]	Burkholderiales bacterium	150	150	0.98	4e-45	0.7216	97	MBN9407281.1
helix-turn-helix domain-containing protein [Alcaligenaceae]	Alcaligenaceae	150	150	0.98	4e-45	0.7216	97	WP_082853004.1
helix-turn-helix domain-containing protein [Alicycliphilus denitrificans]	Alicycliphilus denitrificans	150	150	0.96	5e-45	0.7474	97	WP_013722078.1
helix-turn-helix domain-containing protein [Xylophilus sp. ASV27]	Xylophilus sp. ASV27	150	150	0.98	6e-45	0.732	97	WP_198972453.1
helix-turn-helix domain-containing protein [Gammaproteobacteria]	Gammaproteobacteria	150	150	0.98	7e-45	0.7423	97	WP_073662580.1
helix-turn-helix transcriptional regulator [Comamonadaceae bacterium]	Comamonadaceae bacterium	150	150	0.98	7e-45	0.732	97	MBN9368428.1
helix-turn-helix domain-containing protein [Candidatus Burkholderia verschuerenii]	Candidatus Burkholderia verschuerenii	150	150	0.92	7e-45	0.8022	96	WP_050455712.1
helix-turn-helix domain-containing protein [Burkholderia gladioli]	Burkholderia gladioli	150	150	0.96	8e-45	0.7789	97	WP_186233856.1
helix-turn-helix domain-containing protein [Pseudomonas aeruginosa]	Pseudomonas aeruginosa	150	150	0.91	8e-45	0.8111	96	WP_151180687.1
helix-turn-helix domain-containing protein [Burkholderia sp. RF4-BP95]	Burkholderia sp. RF4-BP95	150	150	0.91	9e-45	0.8222	96	WP_059693592.1
helix-turn-helix domain-containing protein [Stenotrophomonas maltophilia]	Stenotrophomonas maltophilia	150	150	0.91	9e-45	0.8222	102	WP_099596165.1
helix-turn-helix domain-containing protein [Xanthomonas massiliensis]	Xanthomonas massiliensis	150	150	0.91	1e-44	0.8111	95	WP_078059628.1
helix-turn-helix domain-containing protein [Pseudomonas aeruginosa]	Pseudomonas aeruginosa	149	149	0.96	1e-44	0.7684	97	WP_033943862.1
helix-turn-helix domain-containing protein [Xanthomonas]	Xanthomonas	149	149	0.91	1e-44	0.8	95	WP_003488063.1
helix-turn-helix domain-containing protein [Stenotrophomonas maltophilia]	Stenotrophomonas maltophilia	150	150	0.94	1e-44	0.7849	114	WP_219633878.1
helix-turn-helix domain-containing protein [Burkholderiales bacterium]	Burkholderiales bacterium	149	149	0.96	1e-44	0.7474	97	MBX9610629.1
transcriptional regulator, XRE family [Acidovorax sp. JS42]	Acidovorax sp. JS42	149	149	0.9	1e-44	0.809	95	ABM42798.1
XRE family transcriptional regulator [Cronobacter universalis NCTC 9529]	Cronobacter universalis NCTC 9529	149	149	0.79	1e-44	0.9359	78	ALB53359.1
helix-turn-helix domain-containing protein [Xanthomonas hyacinthi]	Xanthomonas hyacinthi	149	149	0.92	2e-44	0.8022	95	WP_046980903.1
helix-turn-helix transcriptional regulator [Ottowia sp.]	Ottowia sp.	149	149	0.98	2e-44	0.7216	97	MBK6745288.1
helix-turn-helix domain-containing protein [Pseudomonas aeruginosa]	Pseudomonas aeruginosa	149	149	0.96	2e-44	0.7684	102	WP_058148988.1
helix-turn-helix domain-containing protein [Cupriavidus basilensis]	Cupriavidus basilensis	149	149	0.96	2e-44	0.7263	97	WP_150986376.1
helix-turn-helix domain-containing protein [Gammaproteobacteria]	Gammaproteobacteria	149	149	0.9	3e-44	0.809	95	WP_176607676.1
helix-turn-helix domain-containing protein [Azoarcus communis]	Azoarcus communis	149	149	0.96	3e-44	0.7579	95	NMG49049.1
helix-turn-helix domain-containing protein [Pseudomonas aeruginosa]	Pseudomonas aeruginosa	149	149	0.96	3e-44	0.7684	97	WP_034052601.1
helix-turn-helix domain-containing protein [Pseudomonas veronii]	Pseudomonas veronii	148	148	0.86	3e-44	0.8471	90	WP_186357315.1
transcriptional regulator [Variovorax sp. 67-131]	Variovorax sp. 67-131	148	148	0.96	3e-44	0.7474	97	OJZ02919.1
helix-turn-helix domain-containing protein [Xanthomonas arboricola]	Xanthomonas arboricola	148	148	0.96	4e-44	0.7579	97	WP_080931316.1
helix-turn-helix transcriptional regulator [Proteobacteria bacterium]	Proteobacteria bacterium	148	148	0.92	4e-44	0.7692	91	MBS0292553.1
helix-turn-helix domain-containing protein [Escherichia coli]	Escherichia coli	148	148	0.88	4e-44	0.8161	87	WP_213191946.1
helix-turn-helix transcriptional regulator [Proteobacteria bacterium]	Proteobacteria bacterium	148	148	0.93	4e-44	0.7717	97	MBS0225956.1
helix-turn-helix transcriptional regulator [Pseudomonas aeruginosa]	Pseudomonas aeruginosa	148	148	0.91	5e-44	0.7889	95	MBG7303435.1
helix-turn-helix domain-containing protein [Proteobacteria]	Proteobacteria	148	148	0.88	5e-44	0.8161	95	WP_176603639.1
helix-turn-helix domain-containing protein [Parapusillimonas granuli]	Parapusillimonas granuli	148	148	0.9	5e-44	0.7978	95	WP_218953116.1
XRE family transcriptional regulator [Sinobacteraceae bacterium]	Sinobacteraceae bacterium	148	148	0.96	6e-44	0.7579	101	TAM12896.1
helix-turn-helix domain-containing protein [Congregibacter litoralis]	Congregibacter litoralis	147	147	0.93	6e-44	0.8043	95	WP_008294915.1
helix-turn-helix domain-containing protein [Pseudomonas aeruginosa]	Pseudomonas aeruginosa	147	147	0.9	6e-44	0.809	95	WP_222950865.1
helix-turn-helix domain-containing protein [Halopseudomonas xiamenensis]	Halopseudomonas xiamenensis	148	148	0.91	7e-44	0.7889	113	WP_185266730.1
helix-turn-helix domain-containing protein [Burkholderia contaminans]	Burkholderia contaminans	147	147	0.98	7e-44	0.732	97	WP_059401296.1
helix-turn-helix domain-containing protein [Pseudomonas aeruginosa]	Pseudomonas aeruginosa	147	147	0.95	8e-44	0.7553	103	WP_078465135.1
helix-turn-helix domain-containing protein [Pseudomonas reactans]	Pseudomonas reactans	147	147	0.86	9e-44	0.8235	90	WP_218178565.1
helix-turn-helix domain-containing protein [Paraburkholderia fungorum]	Paraburkholderia fungorum	147	147	0.91	1e-43	0.7556	92	WP_183799126.1
XRE family transcriptional regulator [Burkholderia pseudomallei MSHR338]	Burkholderia pseudomallei MSHR338	147	147	0.92	1e-43	0.7473	91	EQA90409.1
helix-turn-helix domain-containing protein [Comamonas sp. NLF-7-7]	Comamonas sp. NLF-7-7	147	147	0.96	1e-43	0.7263	97	WP_146913465.1
helix-turn-helix domain-containing protein [Comamonas composti]	Comamonas composti	147	147	0.96	1e-43	0.7579	96	WP_027015153.1
helix-turn-helix transcriptional regulator [Pseudomonas aeruginosa]	Pseudomonas aeruginosa	147	147	0.88	2e-43	0.8276	96	MBI7805297.1
helix-turn-helix domain-containing protein [Azoarcus communis]	Azoarcus communis	147	147	0.96	2e-43	0.7474	96	WP_211164031.1
helix-turn-helix domain-containing protein [Pseudomonas aeruginosa]	Pseudomonas aeruginosa	147	147	0.91	2e-43	0.7778	95	WP_124114443.1
helix-turn-helix transcriptional regulator [Pseudomonas aeruginosa]	Pseudomonas aeruginosa	146	146	0.91	2e-43	0.7778	95	MBG4031210.1
helix-turn-helix transcriptional regulator [Ottowia sp.]	Ottowia sp.	146	146	0.96	2e-43	0.7474	96	MBP6779265.1
helix-turn-helix domain-containing protein [Xanthomonas codiaei]	Xanthomonas codiaei	146	146	0.91	2e-43	0.7778	95	WP_228963046.1
helix-turn-helix domain-containing protein [Pusillimonas noertemannii]	Pusillimonas noertemannii	146	146	0.98	2e-43	0.732	97	WP_116518123.1
Transcriptional regulator, PbsX family [Burkholderia sp. AU4i]	Burkholderia sp. AU4i	146	146	0.9	2e-43	0.7865	95	ERJ35809.1
helix-turn-helix domain-containing protein [Comamonas thiooxydans]	Comamonas thiooxydans	146	146	0.94	2e-43	0.7634	100	WP_080747017.1
helix-turn-helix domain-containing protein [Parapusillimonas granuli]	Parapusillimonas granuli	146	146	0.92	2e-43	0.7692	96	WP_180157944.1
helix-turn-helix domain-containing protein [Stenotrophomonas maltophilia]	Stenotrophomonas maltophilia	146	146	0.9	3e-43	0.7978	95	WP_219626558.1
helix-turn-helix domain-containing protein [Comamonas thiooxydans]	Comamonas thiooxydans	146	146	0.96	3e-43	0.7474	98	WP_080747224.1
helix-turn-helix domain-containing protein [Acidovorax sp. NO-1]	Acidovorax sp. NO-1	146	146	0.93	3e-43	0.75	97	WP_008905700.1
helix-turn-helix domain-containing protein [Comamonadaceae]	Comamonadaceae	145	145	0.93	4e-43	0.7609	97	WP_026435730.1
helix-turn-helix domain-containing protein [Diaphorobacter sp. NR2-3-3-1]	Diaphorobacter sp. NR2-3-3-1	145	145	0.93	4e-43	0.7609	97	WP_194773332.1
helix-turn-helix domain-containing protein [Xanthomonas campestris]	Xanthomonas campestris	145	145	0.9	4e-43	0.7865	95	WP_228738346.1
XRE family transcriptional regulator [Alcanivorax sp. PN-3]	Alcanivorax sp. PN-3	145	145	0.91	5e-43	0.8111	98	ERS13203.1
helix-turn-helix domain-containing protein [Stenotrophomonas maltophilia]	Stenotrophomonas maltophilia	145	145	0.88	5e-43	0.8276	96	WP_100478438.1
helix-turn-helix domain-containing protein [Gammaproteobacteria]	Gammaproteobacteria	146	146	0.9	5e-43	0.8202	112	WP_079280062.1
helix-turn-helix domain-containing protein [Comamonas testosteroni]	Comamonas testosteroni	145	145	0.94	6e-43	0.7419	97	WP_043372870.1
XRE family transcriptional regulator [Rhodanobacter sp.]	Rhodanobacter sp.	145	145	0.92	6e-43	0.8022	96	TAM59232.1
helix-turn-helix domain-containing protein [Burkholderiales]	Burkholderiales	145	145	0.97	6e-43	0.7188	97	WP_074931783.1
helix-turn-helix domain-containing protein [Shewanella algae]	Shewanella algae	145	145	0.91	7e-43	0.8	95	WP_186264948.1
helix-turn-helix domain-containing protein [Rhodanobacter sp. OR87]	Rhodanobacter sp. OR87	145	145	0.84	8e-43	0.8313	96	WP_081699983.1
helix-turn-helix domain-containing protein [Alcanivorax sp. PN-3]	Alcanivorax sp. PN-3	145	145	0.91	9e-43	0.8111	110	WP_200866122.1
helix-turn-helix domain-containing protein [Pusillimonas noertemannii]	Pusillimonas noertemannii	145	145	0.93	9e-43	0.7609	105	WP_218940646.1
helix-turn-helix domain-containing protein [Acidovorax sp. BoFeN1]	Acidovorax sp. BoFeN1	145	145	0.93	9e-43	0.7391	97	WP_114655997.1
helix-turn-helix domain-containing protein [Pseudomonas aeruginosa]	Pseudomonas aeruginosa	145	145	0.95	1e-42	0.7684	105	WP_034011259.1
helix-turn-helix domain-containing protein [Burkholderia gladioli]	Burkholderia gladioli	144	144	0.89	1e-42	0.7955	96	WP_217194413.1
helix-turn-helix domain-containing protein [Acidovorax sp. JHL-3]	Acidovorax sp. JHL-3	144	144	0.96	1e-42	0.7368	97	WP_024815499.1
helix-turn-helix domain-containing protein [Oryzisolibacter propanilivorax]	Oryzisolibacter propanilivorax	144	144	0.96	1e-42	0.7263	97	WP_091571682.1
helix-turn-helix domain-containing protein [Pseudomonas aeruginosa]	Pseudomonas aeruginosa	144	144	0.9	2e-42	0.809	112	WP_116825868.1
helix-turn-helix domain-containing protein [Pseudomonas aeruginosa]	Pseudomonas aeruginosa	144	144	0.91	2e-42	0.7889	94	WP_119519591.1
helix-turn-helix domain-containing protein [Escherichia coli]	Escherichia coli	143	143	0.71	2e-42	1	70	WP_163452040.1
helix-turn-helix domain-containing protein [Paraburkholderia hospita]	Paraburkholderia hospita	144	144	0.92	3e-42	0.7912	98	WP_079499808.1
helix-turn-helix domain-containing protein [Gammaproteobacteria]	Gammaproteobacteria	144	144	0.85	3e-42	0.8214	96	WP_176605977.1
transcriptional regulator with XRE-family HTH domain [Xanthomonas arboricola]	Xanthomonas arboricola	143	143	0.86	3e-42	0.8	91	MBB3803838.1
helix-turn-helix domain-containing protein [Enterobacteriaceae]	Enterobacteriaceae	144	144	0.9	3e-42	0.809	117	WP_075253125.1
helix-turn-helix domain-containing protein [Thalassospira sp. MCCC 1A01428]	Thalassospira sp. MCCC 1A01428	143	143	0.91	3e-42	0.7889	95	WP_085587269.1
helix-turn-helix domain-containing protein [Halomonas sp. BC1]	Halomonas sp. BC1	143	143	0.91	3e-42	0.7778	96	WP_081194614.1
helix-turn-helix domain-containing protein [Burkholderia gladioli]	Burkholderia gladioli	143	143	0.92	3e-42	0.7802	99	WP_186172341.1
helix-turn-helix domain-containing protein [Proteobacteria]	Proteobacteria	143	143	0.98	4e-42	0.7216	97	WP_083318538.1
helix-turn-helix domain-containing protein [Alcaligenes aquatilis]	Alcaligenes aquatilis	143	143	0.94	4e-42	0.7634	96	WP_121738291.1
helix-turn-helix domain-containing protein [Burkholderia vietnamiensis]	Burkholderia vietnamiensis	143	143	0.96	4e-42	0.6842	97	WP_059895295.1
XRE family transcriptional regulator [Comamonas testosteroni TK102]	Comamonas testosteroni TK102	143	143	0.94	5e-42	0.7312	105	AIJ46923.1
helix-turn-helix domain-containing protein [Burkholderia ambifaria]	Burkholderia ambifaria	143	143	0.92	5e-42	0.7802	99	WP_175705405.1
XRE family transcriptional regulator [Salmonella enterica]	Salmonella enterica	144	144	0.94	5e-42	0.7419	115	EAQ1498906.1
helix-turn-helix domain-containing protein [Proteobacteria]	Proteobacteria	143	143	0.88	5e-42	0.8161	96	WP_114482148.1
helix-turn-helix domain-containing protein [Acidovorax sp.]	Acidovorax sp.	143	143	0.96	6e-42	0.7158	96	MBW8465238.1
helix-turn-helix domain-containing protein [Stenotrophomonas rhizophila]	Stenotrophomonas rhizophila	142	142	0.92	6e-42	0.7692	94	WP_121040537.1
helix-turn-helix domain-containing protein [Pseudomonas putida]	Pseudomonas putida	143	143	0.92	7e-42	0.7692	101	MCE0963158.1
helix-turn-helix transcriptional regulator [Dechloromonas sp.]	Dechloromonas sp.	142	142	0.96	7e-42	0.6947	96	MBS4017939.1
XRE family transcriptional regulator [Aquabacterium sp.]	Aquabacterium sp.	142	142	0.93	8e-42	0.75	97	TXI96436.1
helix-turn-helix domain-containing protein [Xanthomonas arboricola]	Xanthomonas arboricola	142	142	0.9	1e-41	0.7865	102	WP_047129657.1
helix-turn-helix domain-containing protein [Pseudomonas aeruginosa]	Pseudomonas aeruginosa	142	142	0.88	1e-41	0.8046	95	WP_042852626.1
helix-turn-helix domain-containing protein [Luteimonas terricola]	Luteimonas terricola	142	142	0.91	1e-41	0.7667	97	WP_132985815.1
helix-turn-helix domain-containing protein [Pseudomonas stutzeri]	Pseudomonas stutzeri	142	142	0.94	1e-41	0.7204	97	WP_041104088.1
helix-turn-helix domain-containing protein [Proteobacteria]	Proteobacteria	142	142	0.91	1e-41	0.7667	98	WP_054668695.1
TPA: XRE family transcriptional regulator [Achromobacter sp.]	Achromobacter sp.	142	142	0.92	1e-41	0.7582	94	HCW21112.1
helix-turn-helix domain-containing protein [Azospira oryzae]	Azospira oryzae	142	142	0.96	1e-41	0.6947	96	WP_205230712.1
XRE family transcriptional regulator [Comamonas thiooxydans]	Comamonas thiooxydans	142	142	0.87	1e-41	0.7907	92	KGG83849.1
helix-turn-helix domain-containing protein [Proteobacteria]	Proteobacteria	142	142	0.92	1e-41	0.7582	98	WP_166159926.1
TPA: XRE family transcriptional regulator [Pseudomonas sp.]	Pseudomonas sp.	142	142	0.91	1e-41	0.7667	97	HCB42328.1
helix-turn-helix transcriptional regulator [Proteobacteria bacterium]	Proteobacteria bacterium	142	142	0.93	2e-41	0.7174	97	MBS0318637.1
helix-turn-helix domain-containing protein [Gammaproteobacteria]	Gammaproteobacteria	141	141	0.95	2e-41	0.7234	98	WP_033946838.1
helix-turn-helix domain-containing protein [Pseudomonas aeruginosa]	Pseudomonas aeruginosa	141	141	0.92	2e-41	0.7692	101	WP_096075287.1
helix-turn-helix domain-containing protein [Alcaligenes faecalis]	Alcaligenes faecalis	141	141	0.94	2e-41	0.7312	101	WP_125303870.1
helix-turn-helix domain-containing protein [Pseudomonas aeruginosa]	Pseudomonas aeruginosa	141	141	0.95	2e-41	0.7579	105	WP_003160617.1
helix-turn-helix domain-containing protein [Melaminivora alkalimesophila]	Melaminivora alkalimesophila	141	141	0.91	3e-41	0.7556	98	WP_040435230.1
Transcriptional regulator Cro/CI-like protein [Azotobacter vinelandii DJ]	Azotobacter vinelandii DJ	140	140	0.79	3e-41	0.8718	78	ACO79749.1
helix-turn-helix transcriptional regulator [Aquabacterium sp.]	Aquabacterium sp.	140	140	0.88	3e-41	0.7816	96	MBP7501242.1
helix-turn-helix domain-containing protein [Xanthomonas arboricola]	Xanthomonas arboricola	141	141	0.92	4e-41	0.7582	101	WP_104644372.1
helix-turn-helix domain-containing protein [Gammaproteobacteria]	Gammaproteobacteria	141	141	0.89	4e-41	0.7727	105	WP_052150992.1
helix-turn-helix transcriptional regulator [Xanthomonadales bacterium]	Xanthomonadales bacterium	140	140	0.97	5e-41	0.7245	100	MBN8713841.1
XRE family transcriptional regulator [Aeromonas veronii]	Aeromonas veronii	140	140	0.85	5e-41	0.8333	97	AMQ42774.1
helix-turn-helix domain-containing protein [Rhodocyclales]	Rhodocyclales	140	140	0.96	5e-41	0.6842	96	WP_148580990.1
helix-turn-helix domain-containing protein [Aeromonas veronii]	Aeromonas veronii	140	140	0.93	7e-41	0.7717	109	WP_217265728.1
helix-turn-helix domain-containing protein [Proteobacteria]	Proteobacteria	140	140	0.92	7e-41	0.7692	100	WP_081092636.1
helix-turn-helix transcriptional regulator [Pseudomonas aeruginosa]	Pseudomonas aeruginosa	140	140	0.89	7e-41	0.7727	105	MBG4375329.1
helix-turn-helix domain-containing protein [Achromobacter]	Achromobacter	140	140	0.92	8e-41	0.7473	94	WP_083301398.1
helix-turn-helix domain-containing protein [Rhodanobacter glycinis]	Rhodanobacter glycinis	140	140	0.94	8e-41	0.7634	96	WP_147627450.1
helix-turn-helix domain-containing protein [Alcanivorax sp. N3-2A]	Alcanivorax sp. N3-2A	140	140	0.97	8e-41	0.6979	96	WP_089034505.1
helix-turn-helix domain-containing protein [Pseudomonas aeruginosa]	Pseudomonas aeruginosa	140	140	0.91	9e-41	0.7667	97	WP_058178707.1
helix-turn-helix transcriptional regulator [Betaproteobacteria bacterium SCN2]	Betaproteobacteria bacterium SCN2	140	140	0.88	9e-41	0.7816	96	KAB2309341.1
helix-turn-helix domain-containing protein [Gammaproteobacteria]	Gammaproteobacteria	139	139	0.97	1e-40	0.6979	98	WP_019439200.1
helix-turn-helix domain-containing protein [Sinimarinibacterium sp. NLF-5-8]	Sinimarinibacterium sp. NLF-5-8	139	139	0.87	1e-40	0.8023	98	WP_162078783.1
helix-turn-helix domain-containing protein [Enterobacter sp. SECR19-1250]	Enterobacter sp. SECR19-1250	140	140	0.92	1e-40	0.7473	110	WP_218620080.1
helix-turn-helix domain-containing protein [Cupriavidus gilardii]	Cupriavidus gilardii	139	139	0.91	1e-40	0.7556	110	WP_212762803.1
helix-turn-helix domain-containing protein [unclassified Pseudomonas]	unclassified Pseudomonas	139	139	0.94	2e-40	0.7312	96	WP_145338227.1
helix-turn-helix transcriptional regulator [Pseudomonas juntendi]	Pseudomonas juntendi	139	139	0.92	3e-40	0.7582	101	MBA6097388.1
helix-turn-helix domain-containing protein [Pseudomonas guariconensis]	Pseudomonas guariconensis	139	139	0.91	3e-40	0.7333	100	WP_196144702.1
helix-turn-helix domain-containing protein [Citrobacter sp. CRE-46]	Citrobacter sp. CRE-46	139	139	0.92	3e-40	0.7582	101	WP_110498877.1
helix-turn-helix domain-containing protein [Pseudomonas aeruginosa]	Pseudomonas aeruginosa	138	138	0.91	3e-40	0.7889	94	WP_079381626.1
helix-turn-helix domain-containing protein [Stenotrophomonas sp. MH181796]	Stenotrophomonas sp. MH181796	138	138	0.91	3e-40	0.7444	97	WP_153855194.1
helix-turn-helix domain-containing protein [Pseudomonas aeruginosa]	Pseudomonas aeruginosa	138	138	0.91	3e-40	0.7667	100	WP_128622501.1
helix-turn-helix domain-containing protein [Bordetella bronchiseptica]	Bordetella bronchiseptica	138	138	0.98	3e-40	0.732	96	WP_110140874.1
Xre family transcriptional regulator [Melaminivora alkalimesophila]	Melaminivora alkalimesophila	139	139	0.91	4e-40	0.7444	110	PWW42635.1
helix-turn-helix domain-containing protein [Burkholderia dolosa]	Burkholderia dolosa	138	138	0.96	4e-40	0.6947	96	WP_176075681.1
helix-turn-helix domain-containing protein [Sinimarinibacterium sp. NLF-5-8]	Sinimarinibacterium sp. NLF-5-8	138	138	0.88	4e-40	0.7701	96	WP_162078934.1
helix-turn-helix domain-containing protein [Pandoraea sputorum]	Pandoraea sputorum	138	138	0.86	5e-40	0.7765	97	WP_150661606.1
helix-turn-helix domain-containing protein [Pseudomonas]	Pseudomonas	138	138	0.9	5e-40	0.7528	104	WP_198712309.1
helix-turn-helix domain-containing protein [Pectobacterium brasiliense]	Pectobacterium brasiliense	137	137	0.88	6e-40	0.7701	94	WP_080163034.1
helix-turn-helix domain-containing protein [Sodalis sp. 159R]	Sodalis sp. 159R	137	137	0.88	6e-40	0.7816	97	WP_132926819.1
helix-turn-helix domain-containing protein [Gammaproteobacteria]	Gammaproteobacteria	137	137	0.91	6e-40	0.7444	97	WP_047337410.1
helix-turn-helix domain-containing protein [Burkholderia gladioli]	Burkholderia gladioli	137	137	0.88	7e-40	0.7816	96	WP_186072199.1
helix-turn-helix domain-containing protein [Kerstersia gyiorum]	Kerstersia gyiorum	137	137	0.97	8e-40	0.7083	98	WP_130487891.1
hypothetical protein AU374_03164 [Cupriavidus metallidurans]	Cupriavidus metallidurans	138	138	0.92	9e-40	0.7582	113	KWW37097.1
helix-turn-helix domain-containing protein [Zymomonas mobilis]	Zymomonas mobilis	137	137	0.91	9e-40	0.7556	96	WP_017466255.1
helix-turn-helix domain-containing protein [Enterobacteriaceae]	Enterobacteriaceae	137	137	0.93	9e-40	0.7065	100	WP_097755833.1
helix-turn-helix domain-containing protein [Burkholderia]	Burkholderia	137	137	0.92	1e-39	0.7473	99	WP_059529421.1
helix-turn-helix domain-containing protein [Burkholderia gladioli]	Burkholderia gladioli	137	137	0.92	1e-39	0.7582	101	WP_186130501.1
helix-turn-helix domain-containing protein [Pseudomonas sp. PONIH3]	Pseudomonas sp. PONIH3	137	137	0.91	1e-39	0.7333	97	WP_104444743.1
XRE family transcriptional regulator [Pseudomonas stutzeri KOS6]	Pseudomonas stutzeri KOS6	136	136	0.79	1e-39	0.8462	78	EWC42001.1
helix-turn-helix domain-containing protein [Gammaproteobacteria]	Gammaproteobacteria	137	137	0.9	1e-39	0.764	110	WP_051007148.1
helix-turn-helix domain-containing protein [unclassified Pseudomonas]	unclassified Pseudomonas	137	137	0.94	2e-39	0.7204	97	WP_221462035.1
helix-turn-helix domain-containing protein [Klebsiella variicola]	Klebsiella variicola	136	136	0.92	2e-39	0.7253	96	WP_154064759.1
helix-turn-helix domain-containing protein [Pseudomonas]	Pseudomonas	136	136	0.93	2e-39	0.7283	98	WP_023106698.1
helix-turn-helix domain-containing protein [Achromobacter sp. MY14]	Achromobacter sp. MY14	136	136	0.91	2e-39	0.7333	97	WP_230694098.1
helix-turn-helix domain-containing protein [Diaphorobacter sp. HDW4B]	Diaphorobacter sp. HDW4B	136	136	0.91	2e-39	0.7556	96	WP_166066403.1
helix-turn-helix domain-containing protein [Pseudomonas aeruginosa]	Pseudomonas aeruginosa	136	136	0.96	2e-39	0.7053	96	WP_106097006.1
helix-turn-helix domain-containing protein [Pseudomonas aeruginosa]	Pseudomonas aeruginosa	136	136	0.93	3e-39	0.7283	97	WP_126117154.1
helix-turn-helix domain-containing protein [Proteobacteria]	Proteobacteria	135	135	0.79	3e-39	0.8205	78	WP_021018483.1
helix-turn-helix domain-containing protein [Proteobacteria]	Proteobacteria	135	135	0.91	3e-39	0.7333	97	WP_068639538.1
XRE family transcriptional regulator [Pseudomonas aeruginosa]	Pseudomonas aeruginosa	135	135	0.79	4e-39	0.8205	82	PHJ08154.1
helix-turn-helix domain-containing protein [Burkholderia]	Burkholderia	135	135	0.92	4e-39	0.7363	99	WP_105821455.1
helix-turn-helix domain-containing protein [Diaphorobacter polyhydroxybutyrativorans]	Diaphorobacter polyhydroxybutyrativorans	135	135	0.98	4e-39	0.732	97	WP_088886678.1
helix-turn-helix domain-containing protein [Serratia marcescens]	Serratia marcescens	135	135	0.91	4e-39	0.7333	97	WP_060446857.1
helix-turn-helix domain-containing protein [Gammaproteobacteria]	Gammaproteobacteria	135	135	0.91	5e-39	0.7333	110	WP_154211320.1
helix-turn-helix domain-containing protein [Pectobacterium brasiliense]	Pectobacterium brasiliense	135	135	0.88	5e-39	0.7471	94	WP_225582415.1
helix-turn-helix domain-containing protein [Pseudomonas]	Pseudomonas	135	135	0.9	6e-39	0.7303	97	WP_079386328.1
helix-turn-helix transcriptional regulator [Proteobacteria bacterium]	Proteobacteria bacterium	135	135	0.94	6e-39	0.7204	96	MBS0597129.1
helix-turn-helix domain-containing protein [Pseudomonas sp. Ant30-3]	Pseudomonas sp. Ant30-3	135	135	0.9	6e-39	0.7079	97	WP_028624651.1
XRE family transcriptional regulator [Pseudomonas aeruginosa]	Pseudomonas aeruginosa	134	134	0.79	1e-38	0.8077	78	AKQ17202.1
helix-turn-helix domain-containing protein [Pseudomonas aeruginosa]	Pseudomonas aeruginosa	134	134	0.91	1e-38	0.7222	97	WP_126071828.1
XRE family transcriptional regulator [Stenotrophomonas maltophilia]	Stenotrophomonas maltophilia	134	134	0.79	1e-38	0.8077	78	KKD57598.1
Transcriptional regulator, PbsX family [Burkholderia sp. AU4i]	Burkholderia sp. AU4i	134	134	0.79	1e-38	0.8077	78	ERJ34621.1
helix-turn-helix domain-containing protein [Pseudomonas aeruginosa]	Pseudomonas aeruginosa	133	133	0.77	2e-38	0.8421	76	WP_134281421.1
XRE family transcriptional regulator [Pseudomonas stutzeri]	Pseudomonas stutzeri	133	133	0.79	2e-38	0.8077	78	KIZ33897.1
XRE family transcriptional regulator [Gammaproteobacteria bacterium BRH_c0]	Gammaproteobacteria bacterium BRH_c0	134	134	0.91	2e-38	0.7333	98	KJS08406.1
XRE family transcriptional regulator [Pseudomonas sp. EpS/L25]	Pseudomonas sp. EpS/L25	133	133	0.79	2e-38	0.8205	78	KUM44973.1
helix-turn-helix domain-containing protein [Pseudomonas syringae]	Pseudomonas syringae	133	133	0.74	2e-38	0.8767	74	WP_103690192.1
helix-turn-helix domain-containing protein [Dokdonella koreensis]	Dokdonella koreensis	134	134	0.91	2e-38	0.7111	94	WP_083965678.1
helix-turn-helix domain-containing protein [Pseudomonas chlororaphis]	Pseudomonas chlororaphis	133	133	0.9	3e-38	0.7303	94	WP_053268311.1
Transcriptional regulator, PbsX family [Achromobacter xylosoxidans NBRC 15126 = ATCC 27061]	Achromobacter xylosoxidans NBRC 15126 = ATCC 27061	133	133	0.77	3e-38	0.8421	82	AHC47890.1
XRE family transcriptional regulator [Cupriavidus sp. USMAA2-4]	Cupriavidus sp. USMAA2-4	133	133	0.79	3e-38	0.8077	78	AOY92869.1
transcriptional regulator, PbsX family [Ralstonia insidiosa]	Ralstonia insidiosa	133	133	0.79	3e-38	0.8077	78	ANH73750.1
helix-turn-helix domain-containing protein [Pseudomonas aeruginosa]	Pseudomonas aeruginosa	134	134	0.94	3e-38	0.7097	109	WP_079385889.1
helix-turn-helix domain-containing protein [Pseudomonas oleovorans]	Pseudomonas oleovorans	133	133	0.97	3e-38	0.6875	96	WP_104727278.1
helix-turn-helix domain-containing protein [Shewanella sp. ANA-3]	Shewanella sp. ANA-3	133	133	0.93	4e-38	0.7283	96	WP_011716335.1
helix-turn-helix domain-containing protein [Delftia tsuruhatensis]	Delftia tsuruhatensis	133	133	0.98	4e-38	0.7216	97	WP_154834897.1
XRE family transcriptional regulator [Pseudomonas sp.] [Pseudomonas sp. FEMGT703P]	Pseudomonas sp. FEMGT703P	133	133	0.88	5e-38	0.7241	93	PJE43107.1
XRE family transcriptional regulator [Halotalea alkalilenta]	Halotalea alkalilenta	132	132	0.79	5e-38	0.8077	78	ANF57919.1
XRE family transcriptional regulator [Pseudomonas stutzeri KOS6]	Pseudomonas stutzeri KOS6	132	132	0.73	5e-38	0.875	77	EWC39947.1
XRE family transcriptional regulator [Xanthomonas citri pv. aurantifolii]	Xanthomonas citri pv. aurantifolii	132	132	0.79	5e-38	0.8077	78	AMV05955.1
XRE family transcriptional regulator [Pseudomonas mendocina]	Pseudomonas mendocina	132	132	0.79	6e-38	0.7949	78	ARS49416.1
Transcriptional regulator, PbsX family [Stenotrophomonas maltophilia EPM1]	Stenotrophomonas maltophilia EPM1	132	132	0.79	6e-38	0.8077	78	EMF62006.1
Transcriptional regulator, PbsX family [Pseudomonas aeruginosa C-NN2]	Pseudomonas aeruginosa C-NN2	132	132	0.77	7e-38	0.8289	82	SMZ52521.1
helix-turn-helix domain-containing protein [Pseudomonas sp. PDM22]	Pseudomonas sp. PDM22	132	132	0.88	8e-38	0.7241	93	WP_192210265.1
helix-turn-helix domain-containing protein [Pseudomonas aeruginosa]	Pseudomonas aeruginosa	132	132	0.93	8e-38	0.7065	98	WP_077149065.1
XRE family transcriptional regulator [Pseudomonas lactis]	Pseudomonas lactis	132	132	0.79	9e-38	0.7949	78	KRP75600.1
helix-turn-helix transcriptional regulator [Thiobacillus sp.]	Thiobacillus sp.	132	132	0.96	9e-38	0.6842	95	MBN8762110.1
helix-turn-helix family protein [Pseudomonas aeruginosa]	Pseudomonas aeruginosa	131	131	0.79	1e-37	0.8077	78	AWF66530.1
helix-turn-helix domain-containing protein [Azoarcus taiwanensis]	Azoarcus taiwanensis	132	132	0.97	1e-37	0.6667	96	WP_168988045.1
helix-turn-helix domain-containing protein [Diaphorobacter sp. HDW4A]	Diaphorobacter sp. HDW4A	132	132	0.94	1e-37	0.7097	96	WP_166311134.1
transcription regulator (helix turn helix motif) XRE family [Pseudomonas sp. StFLB209]	Pseudomonas sp. StFLB209	131	131	0.77	1e-37	0.8289	82	BAP44815.1
XRE family transcriptional regulator [Rugosibacter sp.]	Rugosibacter sp.	132	132	0.91	1e-37	0.7111	95	TAJ22039.1
helix-turn-helix domain-containing protein [Ferrovum sp. JA12]	Ferrovum sp. JA12	132	132	0.91	1e-37	0.7111	95	WP_056930176.1
helix-turn-helix transcriptional regulator [Pseudomonas aeruginosa]	Pseudomonas aeruginosa	130	130	0.65	1e-37	1	64	MBN0154717.1
helix-turn-helix domain-containing protein [Achromobacter]	Achromobacter	132	132	0.96	1e-37	0.6875	96	WP_082401289.1
helix-turn-helix domain-containing protein [Pseudomonas dryadis]	Pseudomonas dryadis	132	132	0.92	2e-37	0.7143	97	WP_131199211.1
helix-turn-helix domain-containing protein [Pseudomonas kirkiae]	Pseudomonas kirkiae	131	131	0.88	2e-37	0.7471	97	WP_131187677.1
XRE family transcriptional regulator [Achromobacter sp. DMS1]	Achromobacter sp. DMS1	131	131	0.77	2e-37	0.8289	82	KOF55539.1
helix-turn-helix domain-containing protein [Pseudomonas aeruginosa]	Pseudomonas aeruginosa	131	131	0.88	2e-37	0.7241	93	WP_151163679.1
hypothetical protein GCM10007320_38920 [Pseudorhodoferax aquiterrae]	Pseudorhodoferax aquiterrae	131	131	0.77	2e-37	0.8289	82	GHC90552.1
XRE family transcriptional regulator [Rhodanobacter sp.]	Rhodanobacter sp.	131	131	0.77	2e-37	0.8289	82	MBZ0134718.1
XRE family transcriptional regulator [Pseudomonas plecoglossicida]	Pseudomonas plecoglossicida	131	131	0.78	2e-37	0.8182	82	AJG13759.1
transcriptional regulator with XRE-family HTH domain [Xanthomonas arboricola]	Xanthomonas arboricola	130	130	0.79	2e-37	0.7949	78	MBB4596448.1
hypothetical protein WP3S18E02_07910 [Aeromonas caviae]	Aeromonas caviae	130	130	0.79	2e-37	0.7949	78	BBR09130.1
helix-turn-helix domain-containing protein [Proteobacteria]	Proteobacteria	131	131	0.91	2e-37	0.7333	100	WP_081651398.1
helix-turn-helix domain-containing protein [Burkholderia]	Burkholderia	131	131	0.94	2e-37	0.6667	98	WP_082711780.1
helix-turn-helix domain-containing protein [Burkholderia sp. TSV86]	Burkholderia sp. TSV86	131	131	0.94	2e-37	0.6667	98	WP_082710211.1
helix-turn-helix domain-containing protein [Pseudoxanthomonas suwonensis]	Pseudoxanthomonas suwonensis	131	131	0.88	2e-37	0.7241	96	WP_082112861.1
helix-turn-helix transcriptional regulator [Pseudomonas sp. 5Ae-yellow]	Pseudomonas sp. 5Ae-yellow	131	131	0.93	3e-37	0.7174	96	MBA6418121.1
XRE family transcriptional regulator [Pseudomonas aeruginosa]	Pseudomonas aeruginosa	130	130	0.75	3e-37	0.8378	82	APB64488.1
XRE family transcriptional regulator [Burkholderia vietnamiensis]	Burkholderia vietnamiensis	130	130	0.79	3e-37	0.7949	78	KVR89649.1
helix-turn-helix domain-containing protein [Pigmentiphaga humi]	Pigmentiphaga humi	131	131	0.96	3e-37	0.6737	95	WP_124081130.1
helix-turn-helix domain-containing protein [Sulfuriferula plumbiphila]	Sulfuriferula plumbiphila	130	130	0.97	3e-37	0.6667	96	WP_147071425.1
helix-turn-helix domain-containing protein [Kushneria aurantia]	Kushneria aurantia	130	130	0.91	3e-37	0.7222	93	WP_019950837.1
helix-turn-helix domain-containing protein [Achromobacter aegrifaciens]	Achromobacter aegrifaciens	130	130	0.9	3e-37	0.7191	97	WP_175163859.1
helix-turn-helix domain-containing protein [Bordetella bronchiseptica]	Bordetella bronchiseptica	130	130	0.91	3e-37	0.7222	96	WP_033453268.1
XRE family transcriptional regulator [Ralstonia sp.]	Ralstonia sp.	130	130	0.97	4e-37	0.6667	96	MBA4280763.1
XRE family transcriptional regulator [Pantoea sp. PSNIH1]	Pantoea sp. PSNIH1	130	130	0.79	4e-37	0.7949	78	AIX52417.1
helix-turn-helix domain-containing protein [Pseudomonas]	Pseudomonas	130	130	0.88	4e-37	0.7126	93	WP_023087052.1
helix-turn-helix transcriptional regulator [Betaproteobacteria bacterium SCN2]	Betaproteobacteria bacterium SCN2	130	130	0.91	5e-37	0.7	95	KAB2309778.1
helix-turn-helix transcriptional regulator [Achromobacter]	Achromobacter	130	130	0.95	5e-37	0.6596	96	WP_104654258.1
helix-turn-helix domain-containing protein [Parapusillimonas granuli]	Parapusillimonas granuli	130	130	0.91	5e-37	0.7222	100	WP_180156261.1
hypothetical protein HMPREF9702_02551 [Delftia acidovorans CCUG 15835]	Delftia acidovorans CCUG 15835	130	130	0.77	6e-37	0.8158	82	EPD42361.1
helix-turn-helix transcriptional regulator [Thiobacillus sp.]	Thiobacillus sp.	130	130	0.91	6e-37	0.7	95	MBC2729272.1
XRE family transcriptional regulator [Stenotrophomonas acidaminiphila]	Stenotrophomonas acidaminiphila	129	129	0.77	6e-37	0.8158	82	WP_182212835.1
helix-turn-helix domain-containing protein [Gammaproteobacteria bacterium]	Gammaproteobacteria bacterium	130	130	0.91	6e-37	0.7	95	MBU1223467.1
helix-turn-helix transcriptional regulator [Sulfuriferula multivorans]	Sulfuriferula multivorans	130	130	0.91	6e-37	0.7	95	NDP47502.1
helix-turn-helix domain-containing protein [Gammaproteobacteria]	Gammaproteobacteria	130	130	0.88	6e-37	0.7356	97	WP_055317154.1
helix-turn-helix transcriptional regulator [Dechloromonas sp.]	Dechloromonas sp.	130	130	0.91	6e-37	0.7111	108	QLQ25143.1
transcriptional regulator [Thiobacillus sp. 0-1251]	Thiobacillus sp. 0-1251	130	130	0.91	7e-37	0.7	95	OJY58066.1
helix-turn-helix domain protein [Pseudomonas aeruginosa PA7]	Pseudomonas aeruginosa PA7	129	129	0.79	7e-37	0.7949	78	ABR86420.1
XRE family transcriptional regulator [Citrobacter portucalensis]	Citrobacter portucalensis	129	129	0.78	8e-37	0.8052	77	WP_149617947.1
XRE family transcriptional regulator [Pseudomonas grimontii]	Pseudomonas grimontii	129	129	0.79	8e-37	0.7949	78	WP_205885545.1
helix-turn-helix domain-containing protein [Pseudomonas aeruginosa]	Pseudomonas aeruginosa	129	129	0.77	9e-37	0.8158	82	VTP98513.1
XRE family transcriptional regulator [Hyphomicrobiales bacterium]	Hyphomicrobiales bacterium	129	129	0.92	9e-37	0.6813	97	RYE45073.1
XRE family transcriptional regulator [Comamonas testosteroni TK102]	Comamonas testosteroni TK102	129	129	0.77	9e-37	0.8158	82	AIJ45813.1
helix-turn-helix transcriptional regulator [Achromobacter xylosoxidans]	Achromobacter xylosoxidans	129	129	0.95	9e-37	0.6596	96	WP_013397328.1
XRE family transcriptional regulator [unclassified Burkholderia]	unclassified Burkholderia	129	129	0.79	1e-36	0.7821	78	WP_205195323.1
helix-turn-helix transcriptional regulator [Thiobacillus sp.]	Thiobacillus sp.	129	129	0.96	1e-36	0.6737	95	QLQ01926.1
helix-turn-helix transcriptional regulator [Thiobacillus sp.]	Thiobacillus sp.	129	129	0.91	1e-36	0.7	95	MBN8780921.1
hypothetical protein Q076_00813 [Pseudomonas aeruginosa BL22]	Pseudomonas aeruginosa BL22	129	129	0.79	1e-36	0.7821	78	ERY17222.1
helix-turn-helix domain-containing protein [Thiobacillus denitrificans]	Thiobacillus denitrificans	129	129	0.91	1e-36	0.7	95	WP_026177252.1
XRE family transcriptional regulator [Serratia marcescens]	Serratia marcescens	129	129	0.79	1e-36	0.7821	78	OCN31173.1
Transcriptional regulator, PbsX family [Pseudomonas aeruginosa SCV20265]	Pseudomonas aeruginosa SCV20265	129	129	0.79	1e-36	0.7949	78	AHC76235.1
helix-turn-helix domain-containing protein [Pseudomonas]	Pseudomonas	129	129	0.88	1e-36	0.7126	93	WP_025297988.1
helix-turn-helix domain-containing protein [Castellaniella caeni]	Castellaniella caeni	129	129	0.9	1e-36	0.7079	93	WP_103035863.1
helix-turn-helix transcriptional regulator [Proteobacteria bacterium]	Proteobacteria bacterium	128	128	0.72	2e-36	0.8451	71	MBS0573175.1
transcriptional regulator with XRE-family HTH domain [Xanthomonas translucens]	Xanthomonas translucens	128	128	0.79	2e-36	0.7949	78	MBB4124995.1
XRE family transcriptional regulator [Pseudomonas aeruginosa]	Pseudomonas aeruginosa	128	128	0.77	2e-36	0.8158	82	KRV32319.1
XRE family transcriptional regulator [Alcanivorax sp. KX64203]	Alcanivorax sp. KX64203	128	128	0.79	2e-36	0.8077	78	KYZ86085.1
helix-turn-helix domain-containing protein [Pseudomonas aeruginosa]	Pseudomonas aeruginosa	128	128	0.88	2e-36	0.7126	93	WP_063862676.1
helix-turn-helix transcriptional regulator [Pseudomonas aeruginosa]	Pseudomonas aeruginosa	128	128	0.79	2e-36	0.7692	78	WP_167755297.1
transcriptional regulator with XRE-family HTH domain [Parapusillimonas granuli]	Parapusillimonas granuli	128	128	0.77	3e-36	0.8158	82	MBB5217385.1
XRE family transcriptional regulator [Comamonas testosteroni TK102]	Comamonas testosteroni TK102	128	128	0.75	3e-36	0.8243	82	AIJ47421.1
helix-turn-helix domain-containing protein [Achromobacter xylosoxidans]	Achromobacter xylosoxidans	128	128	0.91	4e-36	0.7	94	WP_054440449.1
transcriptional regulator [Hydrogenophilales bacterium RIFOXYD1_FULL_62_11]	Hydrogenophilales bacterium RIFOXYD1_FULL_62_11	128	128	0.91	4e-36	0.6889	95	OGU22394.1
helix-turn-helix domain-containing protein [Pseudomonas aeruginosa]	Pseudomonas aeruginosa	128	128	0.93	4e-36	0.7065	99	WP_200200608.1
transcriptional regulator, XRE family [Burkholderia multivorans CGD2]	Burkholderia multivorans CGD2	127	127	0.79	4e-36	0.7821	78	EEE05466.1
XRE family transcriptional regulator [Variovorax sp. 67-131]	Variovorax sp. 67-131	127	127	0.79	4e-36	0.7692	78	OJZ13127.1
XRE family transcriptional regulator [Pseudomonas aeruginosa VRFPA07]	Pseudomonas aeruginosa VRFPA07	127	127	0.79	4e-36	0.7821	78	ETD54013.1
Transcriptional regulator, PbsX family [Pseudomonas aeruginosa SCV20265]	Pseudomonas aeruginosa SCV20265	127	127	0.79	5e-36	0.7692	78	AHC79157.1
helix-turn-helix domain-containing protein [Pseudomonas aeruginosa]	Pseudomonas aeruginosa	127	127	0.88	5e-36	0.7011	93	WP_227343502.1
helix-turn-helix domain-containing protein [Luteimonas marina]	Luteimonas marina	128	128	0.91	6e-36	0.7	102	WP_146388051.1
XRE family transcriptional regulator [Pseudomonas sp. HMSC072F09]	Pseudomonas sp. HMSC072F09	127	127	0.79	6e-36	0.7821	78	OFM67993.1
helix-turn-helix domain-containing protein [Luteimonas sp. BDR2-5]	Luteimonas sp. BDR2-5	127	127	0.95	6e-36	0.6842	93	MCD9026619.1
XRE family transcriptional regulator [Cupriavidus sp. IDO]	Cupriavidus sp. IDO	127	127	0.77	6e-36	0.7895	78	KWR88152.1
helix-turn-helix domain-containing protein [Burkholderia multivorans]	Burkholderia multivorans	127	127	0.79	6e-36	0.7949	78	SAK15230.1
helix-turn-helix domain-containing protein [Pusillimonas caeni]	Pusillimonas caeni	127	127	0.92	7e-36	0.7253	93	WP_118993781.1
XRE family transcriptional regulator [Pseudomonas syringae pv. rhaphiolepidis]	Pseudomonas syringae pv. rhaphiolepidis	126	126	0.65	8e-36	0.9688	64	KWS38702.1
transcriptional regulator with XRE-family HTH domain [Xanthomonas arboricola]	Xanthomonas arboricola	127	127	0.77	8e-36	0.7895	82	MBB3819796.1
helix-turn-helix transcriptional regulator [Hydrogenophilales bacterium]	Hydrogenophilales bacterium	127	127	0.91	8e-36	0.6889	95	MBI3430653.1
transcriptional regulator, XRE family [Burkholderia cepacia]	Burkholderia cepacia	126	126	0.79	9e-36	0.7821	78	KGB99630.1
helix-turn-helix domain-containing protein [Sulfuricella denitrificans]	Sulfuricella denitrificans	127	127	0.88	1e-35	0.7011	96	MBZ0106765.1
hypothetical protein [Proteobacteria]	Proteobacteria	126	126	0.78	1e-35	0.7792	82	WP_003111895.1
helix-turn-helix domain-containing protein [Burkholderia ubonensis]	Burkholderia ubonensis	127	127	0.93	1e-35	0.6522	104	WP_060078364.1
helix-turn-helix domain-containing protein [Achromobacter xylosoxidans]	Achromobacter xylosoxidans	127	127	0.94	1e-35	0.6559	96	WP_112958297.1
XRE family transcriptional regulator [Ralstonia solanacearum]	Ralstonia solanacearum	126	126	0.79	1e-35	0.7692	78	OAI58710.1
XRE family transcriptional regulator [Pseudomonas sp. 7SR1]	Pseudomonas sp. 7SR1	126	126	0.77	1e-35	0.7895	76	ROO38645.1
helix-turn-helix transcriptional regulator [Marinobacter vinifirmus]	Marinobacter vinifirmus	126	126	0.94	1e-35	0.7204	96	TVT32147.1
helix-turn-helix transcriptional regulator [Paenibacillus polymyxa]	Paenibacillus polymyxa	126	126	0.89	1e-35	0.6818	89	MCC3262053.1
transcriptional regulator [Bordetella ansorpii]	Bordetella ansorpii	126	126	0.77	2e-35	0.7895	82	SAI73516.1
XRE family transcriptional regulator [Variovorax sp. 67-131]	Variovorax sp. 67-131	126	126	0.79	2e-35	0.7436	78	OJZ01503.1
helix-turn-helix domain-containing protein [Marinobacter sp. ES-1]	Marinobacter sp. ES-1	126	126	0.94	2e-35	0.7204	96	WP_081697592.1
helix-turn-helix domain-containing protein [Acidovorax sp. JG5]	Acidovorax sp. JG5	126	126	0.96	2e-35	0.6526	95	WP_210570371.1
XRE family transcriptional regulator [Ralstonia solanacearum]	Ralstonia solanacearum	125	125	0.79	2e-35	0.7692	78	OAI72237.1
XRE family transcriptional regulator [Bordetella trematum]	Bordetella trematum	125	125	0.78	2e-35	0.7922	78	WP_216666628.1
XRE family transcriptional regulator [Variovorax sp. Root473]	Variovorax sp. Root473	125	125	0.79	2e-35	0.7564	78	KQX96144.1
XRE family transcriptional regulator [Rubrivivax sp. SCN 70-15]	Rubrivivax sp. SCN 70-15	125	125	0.77	2e-35	0.7763	78	ODV10331.1
helix-turn-helix domain-containing protein [Alcanivorax mobilis]	Alcanivorax mobilis	126	126	0.94	2e-35	0.7204	96	WP_101674518.1
helix-turn-helix domain-containing protein [Halomonas meridiana]	Halomonas meridiana	126	126	0.78	2e-35	0.7792	96	WP_172515410.1
helix-turn-helix transcriptional regulator [Alcaligenaceae bacterium]	Alcaligenaceae bacterium	126	126	0.88	3e-35	0.7241	95	NYT80332.1
hypothetical protein LMG26845_01900 [Achromobacter insuavis]	Achromobacter insuavis	125	125	0.79	3e-35	0.7692	78	CAB3638868.1
helix-turn-helix domain-containing protein [Sphingobium phenoxybenzoativorans]	Sphingobium phenoxybenzoativorans	125	125	0.88	3e-35	0.7011	96	WP_070155760.1
helix-turn-helix domain-containing protein [Pseudomonas cichorii]	Pseudomonas cichorii	126	126	0.89	3e-35	0.7045	102	WP_122372060.1
helix-turn-helix domain-containing protein [Pseudomonas aeruginosa]	Pseudomonas aeruginosa	125	125	0.93	4e-35	0.6957	99	WP_042931534.1
helix-turn-helix domain-containing protein [Gammaproteobacteria bacterium]	Gammaproteobacteria bacterium	125	125	0.91	4e-35	0.6778	95	MBU1235392.1
XRE family transcriptional regulator [Comamonas sp. SCN 67-35]	Comamonas sp. SCN 67-35	124	124	0.78	5e-35	0.7662	78	ODU37956.1
helix-turn-helix domain-containing protein [unclassified Variovorax]	unclassified Variovorax	125	125	0.96	6e-35	0.6526	94	WP_083944592.1
helix-turn-helix transcriptional regulator [Proteobacteria bacterium]	Proteobacteria bacterium	125	125	0.95	7e-35	0.6702	95	MBS0429490.1
XRE family transcriptional regulator [Burkholderiales bacterium 68-10]	Burkholderiales bacterium 68-10	124	124	0.79	8e-35	0.7564	78	OJV54002.1
transcriptional regulator [Spongiibacter sp.]	Spongiibacter sp.	125	125	0.91	8e-35	0.6556	105	MAY39079.1
XRE family transcriptional regulator [Marinobacter sp. T13-3]	Marinobacter sp. T13-3	124	124	0.94	9e-35	0.7097	97	KXS55482.1
helix-turn-helix domain-containing protein [Alcanivorax sp. 24]	Alcanivorax sp. 24	124	124	0.94	1e-34	0.7097	96	WP_133489903.1
helix-turn-helix domain-containing protein [Comamonas composti]	Comamonas composti	124	124	0.91	1e-34	0.7111	101	WP_084455420.1
Transcriptional regulator, PbsX family [uncultured bacterium]	uncultured bacterium	124	124	0.94	1e-34	0.7097	104	ALG87865.1
helix-turn-helix domain-containing protein [Enterobacter ludwigii]	Enterobacter ludwigii	124	124	0.91	1e-34	0.6556	93	WP_063435179.1
helix-turn-helix domain-containing protein [Pseudomonas sp. 5Ae-yellow]	Pseudomonas sp. 5Ae-yellow	124	124	0.87	1e-34	0.7093	90	WP_220469199.1
XRE family transcriptional regulator [Comamonas thiooxydans]	Comamonas thiooxydans	124	124	0.75	2e-34	0.7973	81	KGH06768.1
helix-turn-helix transcriptional regulator [Achromobacter xylosoxidans]	Achromobacter xylosoxidans	124	124	0.94	2e-34	0.6452	108	WP_112958242.1
XRE family transcriptional regulator [Burkholderia cenocepacia]	Burkholderia cenocepacia	123	123	0.79	2e-34	0.7564	78	AMU18005.1
XRE family transcriptional regulator [Thiobacillus sp.]	Thiobacillus sp.	124	124	0.91	2e-34	0.6667	95	TXH74028.1
helix-turn-helix domain-containing protein [Variovorax sp. PBL-H6]	Variovorax sp. PBL-H6	124	124	0.96	2e-34	0.6421	95	WP_162575869.1
XRE family transcriptional regulator [Xanthomonas arboricola]	Xanthomonas arboricola	123	123	0.77	2e-34	0.7632	78	AKC78198.1
transcriptional regulator [Porticoccus sp.]	Porticoccus sp.	124	124	0.95	3e-34	0.6495	106	MAZ69831.1
hypothetical protein LMG3412_03101 [Achromobacter deleyi]	Achromobacter deleyi	122	122	0.79	3e-34	0.7308	78	CAB3877939.1
helix-turn-helix domain-containing protein [Frateuria sp. Soil773]	Frateuria sp. Soil773	123	123	0.8	4e-34	0.7468	100	WP_056005783.1
XRE family transcriptional regulator [Pseudomonas aeruginosa]	Pseudomonas aeruginosa	122	122	0.74	5e-34	0.8082	77	KQJ58034.1
helix-turn-helix domain-containing protein [Caenimonas soli]	Caenimonas soli	122	122	0.92	1e-33	0.6703	98	WP_172222811.1
helix-turn-helix transcriptional regulator [Burkholderiales bacterium]	Burkholderiales bacterium	122	122	0.96	1e-33	0.6316	98	MBI5277775.1
helix-turn-helix family protein [Burkholderia pseudomallei]	Burkholderia pseudomallei	121	121	0.79	1e-33	0.7308	78	KGC45588.1
helix-turn-helix domain-containing protein [Achromobacter sp. GbtcB20]	Achromobacter sp. GbtcB20	120	120	0.79	2e-33	0.7436	79	WP_152385728.1
XRE family transcriptional regulator [Achromobacter sp.]	Achromobacter sp.	121	121	0.96	2e-33	0.6421	96	MPS81728.1
XRE family transcriptional regulator [Stenotrophomonas sp.]	Stenotrophomonas sp.	121	121	0.91	3e-33	0.6889	97	MPS34313.1
hypothetical protein [Pseudomonas sp. 22 E 5]	Pseudomonas sp. 22 E 5	120	120	0.75	4e-33	0.7703	77	CRM90430.1
helix-turn-helix domain-containing protein [Burkholderia gladioli]	Burkholderia gladioli	120	120	0.79	5e-33	0.7308	87	WP_219925687.1
helix-turn-helix domain-containing protein [Alicycliphilus denitrificans]	Alicycliphilus denitrificans	119	119	0.96	1e-32	0.6316	95	WP_168728020.1
Transcriptional regulator, PbsX family [Methylophaga frappieri]	Methylophaga frappieri	118	118	0.71	2e-32	0.8	70	AFJ02106.1
XRE family transcriptional regulator [Burkholderia cenocepacia]	Burkholderia cenocepacia	117	117	0.78	3e-32	0.7273	78	AMU13519.1
helix-turn-helix domain-containing protein [Cupriavidus gilardii]	Cupriavidus gilardii	118	118	0.91	4e-32	0.6556	96	WP_144834872.1
helix-turn-helix domain-containing protein [Variovorax paradoxus]	Variovorax paradoxus	118	118	0.9	5e-32	0.6517	96	WP_153283646.1
helix-turn-helix transcriptional regulator [Achromobacter sp. DH1f]	Achromobacter sp. DH1f	117	117	0.98	6e-32	0.6598	96	WP_025139598.1
helix-turn-helix domain-containing protein [Variovorax boronicumulans]	Variovorax boronicumulans	117	117	0.9	7e-32	0.6517	96	WP_159275779.1
XRE family transcriptional regulator [Pseudomonas sp. HMSC066A08]	Pseudomonas sp. HMSC066A08	116	116	0.79	9e-32	0.7179	78	OFR50355.1
helix-turn-helix domain-containing protein [unclassified Variovorax]	unclassified Variovorax	117	117	0.96	1e-31	0.6105	95	WP_093212456.1
helix-turn-helix domain-containing protein [Pusillimonas ginsengisoli]	Pusillimonas ginsengisoli	117	117	0.88	1e-31	0.6437	100	WP_130010713.1
helix-turn-helix transcriptional regulator [Proteobacteria bacterium]	Proteobacteria bacterium	116	116	0.96	2e-31	0.6105	95	MBS0344568.1
helix-turn-helix domain-containing protein [Bordetella petrii]	Bordetella petrii	116	116	0.93	2e-31	0.6196	99	MBO9357676.1
helix-turn-helix domain-containing protein [Achromobacter xylosoxidans]	Achromobacter xylosoxidans	116	116	0.95	2e-31	0.5745	97	WP_082402894.1
hypothetical protein IP95_01404 [Extensimonas vulgaris]	Extensimonas vulgaris	115	115	0.72	2e-31	0.7887	77	TWI38863.1
helix-turn-helix domain-containing protein [Pseudomonas aeruginosa]	Pseudomonas aeruginosa	115	115	0.73	3e-31	0.7778	80	VTP96298.1
helix-turn-helix domain-containing protein [Bordetella ansorpii]	Bordetella ansorpii	116	116	0.88	3e-31	0.6437	101	WP_082887451.1
helix-turn-helix domain-containing protein [Burkholderia anthina]	Burkholderia anthina	115	115	0.95	3e-31	0.5745	97	WP_175776183.1
hypothetical protein V559_01389 [Pseudomonas aeruginosa BWH058]	Pseudomonas aeruginosa BWH058	115	115	0.76	4e-31	0.72	84	EZO63476.1
helix-turn-helix domain-containing protein [Proteobacteria]	Proteobacteria	115	115	0.95	5e-31	0.5745	97	WP_175223965.1
helix-turn-helix domain-containing protein [Acidovorax konjaci]	Acidovorax konjaci	115	115	0.95	6e-31	0.5745	97	WP_092950525.1
XRE family transcriptional regulator [Variovorax paradoxus]	Variovorax paradoxus	114	114	0.96	8e-31	0.6105	95	KPU89903.1
helix-turn-helix domain-containing protein [Xylophilus ampelinus]	Xylophilus ampelinus	114	114	0.9	8e-31	0.6517	95	WP_066120005.1
helix-turn-helix transcriptional regulator [Pseudomonas aeruginosa]	Pseudomonas aeruginosa	114	114	0.95	9e-31	0.5745	97	MBX6150013.1
helix-turn-helix domain-containing protein [Xanthomonas arboricola]	Xanthomonas arboricola	114	114	0.95	1e-30	0.5745	97	WP_212583763.1
helix-turn-helix domain-containing protein [Citrobacter koseri]	Citrobacter koseri	114	114	0.91	1e-30	0.6	95	WP_198448499.1
transcription regulator (Helix turn helix motif) XRE family [Pseudomonas aeruginosa]	Pseudomonas aeruginosa	113	113	0.67	1e-30	0.8182	74	AVK08308.1
helix-turn-helix domain-containing protein [Tahibacter aquaticus]	Tahibacter aquaticus	114	114	0.88	1e-30	0.6092	94	WP_133821531.1
helix-turn-helix domain-containing protein [Pectobacterium brasiliense]	Pectobacterium brasiliense	114	114	0.95	2e-30	0.5745	97	WP_039311451.1
XRE family transcriptional regulator [Achromobacter xylosoxidans]	Achromobacter xylosoxidans	113	113	0.73	2e-30	0.7361	75	OFU72939.1
helix-turn-helix domain-containing protein [Variovorax sp. PDC80]	Variovorax sp. PDC80	113	113	0.91	2e-30	0.6222	94	WP_093339751.1
transcriptional regulator, XRE family [Pseudomonas aeruginosa]	Pseudomonas aeruginosa	112	112	0.69	2e-30	0.8088	74	AVJ97190.1
helix-turn-helix domain-containing protein [Proteobacteria]	Proteobacteria	113	113	0.95	3e-30	0.5745	97	WP_071556405.1
helix-turn-helix domain-containing protein [Achromobacter ruhlandii]	Achromobacter ruhlandii	113	113	0.86	3e-30	0.6471	96	WP_082886962.1
helix-turn-helix domain-containing protein [Proteobacteria]	Proteobacteria	113	113	0.93	4e-30	0.587	97	WP_028624775.1
XRE family transcriptional regulator [Pseudomonas aeruginosa PA21_ST175]	Pseudomonas aeruginosa PA21_ST175	112	112	0.7	6e-30	0.7681	74	EME95550.1
helix-turn-helix domain-containing protein [Bordetella petrii]	Bordetella petrii	112	112	0.91	1e-29	0.6111	99	WP_012251389.1
helix-turn-helix domain-containing protein [Rudaea cellulosilytica]	Rudaea cellulosilytica	112	112	0.97	1e-29	0.5729	96	WP_018973890.1
helix-turn-helix domain-containing protein [Pseudomonas psychrotolerans]	Pseudomonas psychrotolerans	111	111	0.91	2e-29	0.6556	93	WP_058762528.1
helix-turn-helix domain-containing protein [Aeromonas caviae]	Aeromonas caviae	111	111	0.93	2e-29	0.5761	97	WP_198497783.1
helix-turn-helix transcriptional regulator [Propionivibrio sp.]	Propionivibrio sp.	111	111	0.87	2e-29	0.5814	90	MBP8277847.1
helix-turn-helix domain-containing protein [Burkholderia multivorans]	Burkholderia multivorans	111	111	0.9	2e-29	0.5843	97	MCA8264004.1
transcriptional regulator with XRE-family HTH domain [Xanthomonas arboricola]	Xanthomonas arboricola	110	110	0.73	2e-29	0.7361	82	MBB4731216.1
helix-turn-helix transcriptional regulator [Pseudomonas aeruginosa]	Pseudomonas aeruginosa	110	110	0.65	3e-29	0.8125	64	MBN0328812.1
helix-turn-helix transcriptional regulator [Proteobacteria bacterium]	Proteobacteria bacterium	110	110	0.88	3e-29	0.5862	92	MBS0514272.1
helix-turn-helix domain-containing protein [Pseudomonas monteilii]	Pseudomonas monteilii	110	110	0.9	4e-29	0.5843	97	WP_081672349.1
helix-turn-helix domain-containing protein [Proteobacteria]	Proteobacteria	110	110	0.9	4e-29	0.5843	97	WP_079390835.1
hypothetical protein [Pseudomonas sp. SJZ073]	Pseudomonas sp. SJZ073	109	109	0.75	6e-29	0.7162	77	MBB6290664.1
helix-turn-helix domain-containing protein [Gammaproteobacteria]	Gammaproteobacteria	110	110	0.88	7e-29	0.6207	99	WP_087786560.1
helix-turn-helix domain-containing protein [Pseudomonas aeruginosa]	Pseudomonas aeruginosa	109	109	0.9	8e-29	0.573	97	WP_195792526.1
XRE family transcriptional regulator [Pandoraea pnomenusa]	Pandoraea pnomenusa	108	108	0.73	1e-28	0.7361	81	ANC43280.1
helix-turn-helix transcriptional regulator [Halomonas titanicae]	Halomonas titanicae	107	107	0.68	2e-28	0.7761	67	QNU62784.1
helix-turn-helix domain-containing protein [Pseudomonas syringae group genomosp. 3]	Pseudomonas syringae group genomosp. 3	108	108	0.9	3e-28	0.573	97	WP_080891916.1
XRE family transcriptional regulator [Diaphorobacter polyhydroxybutyrativorans]	Diaphorobacter polyhydroxybutyrativorans	107	107	0.79	3e-28	0.7436	78	ASI67891.1
hypothetical protein HMPREF9701_04237 [Delftia acidovorans CCUG 274B]	Delftia acidovorans CCUG 274B	107	107	0.59	5e-28	0.8793	63	EPD37369.1
helix-turn-helix domain-containing protein [Pseudomonas]	Pseudomonas	107	107	0.73	5e-28	0.7222	82	WP_220460403.1
XRE family transcriptional regulator [Serratia marcescens]	Serratia marcescens	107	107	0.84	6e-28	0.6506	90	MBO2007012.1
XRE family transcriptional regulator [Thauera terpenica 58Eu]	Thauera terpenica 58Eu	106	106	0.63	7e-28	0.8387	68	EPZ15389.1
transcriptional regulator with XRE-family HTH domain [Stenotrophomonas sp. PvP093]	Stenotrophomonas sp. PvP093	106	106	0.72	7e-28	0.7183	78	MBP2481217.1
helix-turn-helix domain-containing protein [Xanthomonas arboricola]	Xanthomonas arboricola	107	107	0.9	1e-27	0.573	97	WP_104648970.1
XRE family transcriptional regulator [Azomonas macrocytogenes]	Azomonas macrocytogenes	105	105	0.63	2e-27	0.8226	68	WP_183167319.1
helix-turn-helix domain-containing protein [Nitrosomonas halophila]	Nitrosomonas halophila	106	106	0.91	2e-27	0.5778	105	WP_090415713.1
transcription regulator (Helix turn helix motif) XRE family [Ralstonia insidiosa]	Ralstonia insidiosa	105	105	0.61	3e-27	0.8333	68	ANH72381.1
helix-turn-helix domain-containing protein [Pantoea sp. 18069]	Pantoea sp. 18069	105	105	0.85	3e-27	0.5952	101	WP_159912428.1
helix-turn-helix transcriptional regulator [Alcaligenes faecalis]	Alcaligenes faecalis	106	106	0.86	3e-27	0.5647	108	WP_094196189.1
hypothetical protein BDW41_102163 [Dyella sp. AtDHG13]	Dyella sp. AtDHG13	104	104	0.65	4e-27	0.7812	64	PXV60441.1
helix-turn-helix domain-containing protein [Dickeya undicola]	Dickeya undicola	105	105	0.85	5e-27	0.5595	97	WP_123250353.1
Xre family transcriptional regulator [Pseudomonas fluorescens]	Pseudomonas fluorescens	103	103	0.65	1e-26	0.7812	64	QJT73622.1
XRE family transcriptional regulator [Pseudomonas aeruginosa]	Pseudomonas aeruginosa	103	103	0.69	1e-26	0.6912	74	KXF29073.1
transcriptional regulator, PbsX family [Pseudomonas aeruginosa]	Pseudomonas aeruginosa	102	102	0.65	2e-26	0.7812	64	AVK21105.1
XRE family transcriptional regulator [Marinobacter sp. ES-1]	Marinobacter sp. ES-1	103	103	0.75	2e-26	0.7297	77	ERP91334.1
XRE family transcriptional regulator [Sphingobium sp. Ant17]	Sphingobium sp. Ant17	102	102	0.59	2e-26	0.8276	63	EXS68249.1
hypothetical protein DL763_008933 [Monosporascus cannonballus]	Monosporascus cannonballus	102	102	0.61	2e-26	0.8167	68	RYO80366.1
helix-turn-helix domain-containing protein [Pseudomonas aeruginosa]	Pseudomonas aeruginosa	103	103	0.88	2e-26	0.5747	96	WP_073646887.1
helix-turn-helix domain-containing protein [Klebsiella pneumoniae]	Klebsiella pneumoniae	102	102	0.58	3e-26	0.8596	57	WP_164846419.1
helix-turn-helix domain-containing protein [Bordetella petrii]	Bordetella petrii	103	103	0.91	4e-26	0.5889	96	MBO9355924.1
hypothetical protein BFJ72_g14843 [Fusarium proliferatum]	Fusarium proliferatum	102	102	0.63	4e-26	0.8065	68	RKL21532.1
helix-turn-helix transcriptional regulator [Pectobacterium odoriferum]	Pectobacterium odoriferum	102	102	0.88	8e-26	0.4943	94	WP_161530564.1
XRE family transcriptional regulator [Pseudomonas aeruginosa HB13]	Pseudomonas aeruginosa HB13	101	101	0.64	9e-26	0.7619	68	ERF07552.1
XRE family transcriptional regulator [Pseudomonas aeruginosa]	Pseudomonas aeruginosa	101	101	0.69	1e-25	0.6912	74	KXC81078.1
helix-turn-helix domain-containing protein [Klebsiella pneumoniae]	Klebsiella pneumoniae	100	100	0.56	1e-25	0.8909	55	WP_162867035.1
Transcriptional regulator, PbsX family [Variovorax sp. WDL1]	Variovorax sp. WDL1	100	100	0.77	2e-25	0.6579	75	KWT75286.1
helix-turn-helix transcriptional regulator [Pseudomonas aeruginosa]	Pseudomonas aeruginosa	100	100	0.88	2e-25	0.5632	96	MBP0305961.1
transcriptional regulator, XRE family [Burkholderia cenocepacia]	Burkholderia cenocepacia	99.8	99.8	0.65	3e-25	0.75	64	AIO32525.1
hypothetical protein [Castellaniella defragrans]	Castellaniella defragrans	99.8	99.8	0.64	3e-25	0.746	64	MBB6084372.1
helix-turn-helix transcriptional regulator [Brucella thiophenivorans]	Brucella thiophenivorans	100	100	0.83	5e-25	0.5732	93	WP_094504945.1
XRE family transcriptional regulator [Burkholderia gladioli]	Burkholderia gladioli	100	100	0.7	6e-25	0.6812	98	WP_186039911.1
helix-turn-helix transcriptional regulator [Gammaproteobacteria bacterium]	Gammaproteobacteria bacterium	99.8	99.8	0.91	7e-25	0.5761	92	MBI3897511.1
helix-turn-helix domain-containing protein [Escherichia coli]	Escherichia coli	98.6	98.6	0.59	9e-25	0.8276	58	WP_172695707.1
helix-turn-helix transcriptional regulator [Gammaproteobacteria bacterium]	Gammaproteobacteria bacterium	97.8	97.8	0.88	5e-24	0.573	92	MBI3898656.1
helix-turn-helix domain-containing protein [Pseudomonas fluorescens]	Pseudomonas fluorescens	97.4	97.4	0.88	5e-24	0.5455	88	WP_207982748.1
transcriptional regulator [Porticoccaceae bacterium]	Porticoccaceae bacterium	97.8	97.8	0.91	5e-24	0.6	98	MAT49921.1
helix-turn-helix domain-containing protein [Rhodoferax sp. TH121]	Rhodoferax sp. TH121	97.4	97.4	0.92	7e-24	0.5217	99	WP_094479227.1
helix-turn-helix domain-containing protein [unclassified Pseudomonas]	unclassified Pseudomonas	96.7	96.7	0.88	9e-24	0.5455	88	WP_085654103.1
helix-turn-helix domain-containing protein [unclassified Pseudomonas]	unclassified Pseudomonas	96.3	96.3	0.88	2e-23	0.5341	88	WP_095966142.1
helix-turn-helix domain-containing protein [Rhodoferax sp. U11-2br]	Rhodoferax sp. U11-2br	96.3	96.3	0.94	2e-23	0.5	106	WP_214941303.1
helix-turn-helix transcriptional regulator [Burkholderiales bacterium]	Burkholderiales bacterium	95.5	95.5	0.94	3e-23	0.5213	96	NNM82839.1
transcriptional regulator [Methylotenera sp.]	Methylotenera sp.	95.5	95.5	0.88	4e-23	0.5455	94	PPC99548.1
helix-turn-helix domain-containing protein [Rhodoferax sp. TS-BS-61-7]	Rhodoferax sp. TS-BS-61-7	95.1	95.1	0.66	4e-23	0.6462	97	WP_105262788.1
helix-turn-helix transcriptional regulator [Rhodocyclaceae bacterium]	Rhodocyclaceae bacterium	95.1	95.1	0.91	5e-23	0.5376	94	KAB2937418.1
hypothetical protein [Pigmentiphaga humi]	Pigmentiphaga humi	95.9	95.9	0.75	6e-23	0.6081	119	VCU71104.1
helix-turn-helix transcriptional regulator [Gammaproteobacteria bacterium]	Gammaproteobacteria bacterium	94.7	94.7	0.91	8e-23	0.5055	94	MBK9132464.1
hypothetical protein A2Z93_01550 [Curvibacter sp. GWA2_64_110]	Curvibacter sp. GWA2_64_110	94.7	94.7	0.86	8e-23	0.5862	96	OGP03105.1
helix-turn-helix domain-containing protein [Herminiimonas arsenitoxidans]	Herminiimonas arsenitoxidans	94.4	94.4	0.91	8e-23	0.5222	94	WP_076592121.1
XRE family transcriptional regulator [Curvibacter sp.]	Curvibacter sp.	94.4	94.4	0.86	1e-22	0.5116	96	TAH13896.1
TPA: XRE family transcriptional regulator [Gammaproteobacteria bacterium]	Gammaproteobacteria bacterium	94.4	94.4	0.91	1e-22	0.5055	95	HFE32480.1
TPA: XRE family transcriptional regulator [Gammaproteobacteria bacterium]	Gammaproteobacteria bacterium	94.4	94.4	0.94	1e-22	0.5	95	HHH48856.1
helix-turn-helix domain-containing protein [Uliginosibacterium gangwonense]	Uliginosibacterium gangwonense	94.4	94.4	0.95	1e-22	0.5319	94	WP_018605546.1
helix-turn-helix domain-containing protein [Gammaproteobacteria bacterium]	Gammaproteobacteria bacterium	94.4	94.4	0.93	1e-22	0.4891	96	MBU2013727.1
helix-turn-helix domain-containing protein [Pseudomonas]	Pseudomonas	94.4	94.4	0.95	1e-22	0.5104	98	WP_015275429.1
helix-turn-helix domain-containing protein [unclassified Pseudomonas]	unclassified Pseudomonas	94	94	0.88	1e-22	0.5568	97	WP_161866099.1
helix-turn-helix domain-containing protein [Pseudomonas viridiflava]	Pseudomonas viridiflava	94	94	0.88	1e-22	0.5455	96	WP_122706978.1
helix-turn-helix domain-containing protein [Thiobacillus sp.]	Thiobacillus sp.	93.2	93.2	0.91	3e-22	0.4889	92	MBW8458245.1
helix-turn-helix domain-containing protein [Pseudomonas sp. DNDY-54]	Pseudomonas sp. DNDY-54	93.6	93.6	0.96	3e-22	0.5263	99	WP_222910708.1
helix-turn-helix domain-containing protein [Pseudomonas cichorii]	Pseudomonas cichorii	93.6	93.6	0.9	3e-22	0.5444	101	WP_221619753.1
helix-turn-helix domain-containing protein [Noviherbaspirillum denitrificans]	Noviherbaspirillum denitrificans	93.2	93.2	0.94	3e-22	0.4516	94	WP_088709173.1
family transcriptional regulator [Proteobacteria bacterium]	Proteobacteria bacterium	93.2	93.2	0.92	4e-22	0.5158	114	MBS1207821.1
helix-turn-helix domain-containing protein [Pseudomonas gingeri]	Pseudomonas gingeri	92.8	92.8	0.88	5e-22	0.5227	94	WP_177143068.1
helix-turn-helix domain-containing protein [Pseudomonas viridiflava]	Pseudomonas viridiflava	92.4	92.4	0.88	5e-22	0.5455	93	WP_122711528.1
helix-turn-helix transcriptional regulator [Acidovorax sp. ST3]	Acidovorax sp. ST3	92.8	92.8	0.9	5e-22	0.5	100	WP_110958691.1
helix-turn-helix domain-containing protein [Pseudomonas sp. OTU750018]	Pseudomonas sp. OTU750018	92.4	92.4	0.91	5e-22	0.5333	96	WP_167144604.1
helix-turn-helix domain-containing protein [Pseudomonas aeruginosa]	Pseudomonas aeruginosa	92.4	92.4	0.91	6e-22	0.5222	94	WP_126604813.1
XRE family transcriptional regulator [Proteobacteria bacterium]	Proteobacteria bacterium	91.7	91.7	0.59	6e-22	0.7414	68	MBS0581960.1
helix-turn-helix domain-containing protein [unclassified Pseudomonas]	unclassified Pseudomonas	92	92	0.88	7e-22	0.5341	93	WP_102619900.1
helix-turn-helix domain-containing protein [Pseudomonas]	Pseudomonas	92	92	0.88	7e-22	0.5455	93	WP_096138972.1
helix-turn-helix domain-containing protein [Pseudomonadaceae bacterium]	Pseudomonadaceae bacterium	92.4	92.4	0.95	7e-22	0.4792	99	MBX9763170.1
XRE family transcriptional regulator [Curvibacter sp.]	Curvibacter sp.	92.4	92.4	0.87	8e-22	0.5682	109	RUP23964.1
transcriptional regulator [Proteobacteria bacterium ST_bin12]	Proteobacteria bacterium ST_bin12	91.7	91.7	0.88	1e-21	0.5114	94	OQW68731.1
helix-turn-helix domain-containing protein [Herminiimonas fonticola]	Herminiimonas fonticola	91.7	91.7	0.91	1e-21	0.5	94	WP_112991792.1
helix-turn-helix transcriptional regulator [Rhodoferax sp.]	Rhodoferax sp.	92	92	0.85	1e-21	0.5529	100	MBT9508192.1
helix-turn-helix domain-containing protein [Janthinobacterium lividum]	Janthinobacterium lividum	92	92	0.91	1e-21	0.4889	103	WP_052140537.1
helix-turn-helix domain-containing protein [Pseudomonas lurida]	Pseudomonas lurida	91.7	91.7	0.88	1e-21	0.5455	93	WP_186761857.1
helix-turn-helix domain-containing protein [Pseudomonas sp. 2822-17]	Pseudomonas sp. 2822-17	91.7	91.7	0.88	1e-21	0.5341	93	WP_099582956.1
transcriptional regulator [Methylotenera sp.]	Methylotenera sp.	91.3	91.3	0.88	1e-21	0.5341	94	PPD54014.1
helix-turn-helix domain-containing protein [Pseudomonas stutzeri]	Pseudomonas stutzeri	91.7	91.7	0.88	1e-21	0.5455	98	WP_125853096.1
helix-turn-helix transcriptional regulator [Methylophaga sp.]	Methylophaga sp.	91.3	91.3	0.88	2e-21	0.5341	93	MBL1321031.1
helix-turn-helix domain-containing protein [Pseudomonas oryzae]	Pseudomonas oryzae	91.3	91.3	0.88	2e-21	0.5227	95	WP_090349007.1
helix-turn-helix domain-containing protein [Pseudomonas mendocina]	Pseudomonas mendocina	90.9	90.9	0.91	2e-21	0.5111	94	WP_115297658.1
helix-turn-helix domain-containing protein [Gammaproteobacteria bacterium]	Gammaproteobacteria bacterium	90.9	90.9	0.88	2e-21	0.5227	93	NOZ51696.1
helix-turn-helix domain-containing protein [Pseudomonas chlororaphis]	Pseudomonas chlororaphis	90.9	90.9	0.88	2e-21	0.5341	93	WP_038632430.1
helix-turn-helix domain-containing protein [Pseudomonas aeruginosa]	Pseudomonas aeruginosa	90.9	90.9	0.88	2e-21	0.5341	97	WP_128669506.1
helix-turn-helix domain-containing protein [Pseudomonas chlororaphis]	Pseudomonas chlororaphis	90.9	90.9	0.96	2e-21	0.4742	96	WP_124345189.1
helix-turn-helix transcriptional regulator [Massilia aromaticivorans]	Massilia aromaticivorans	90.9	90.9	0.88	2e-21	0.4713	100	NNG25531.1
helix-turn-helix domain-containing protein [Massilia aromaticivorans]	Massilia aromaticivorans	90.9	90.9	0.88	3e-21	0.4713	101	WP_212761057.1
helix-turn-helix domain-containing protein [Pseudomonas cichorii]	Pseudomonas cichorii	90.9	90.9	0.9	3e-21	0.5222	94	WP_221592924.1
helix-turn-helix domain-containing protein [Polaromonas jejuensis]	Polaromonas jejuensis	90.9	90.9	0.88	3e-21	0.5682	100	WP_068835258.1
helix-turn-helix family protein [Firmicutes bacterium]	Firmicutes bacterium	90.9	90.9	0.94	3e-21	0.4839	106	MBP2666363.1
helix-turn-helix domain-containing protein [Pseudomonas cichorii]	Pseudomonas cichorii	90.5	90.5	0.9	3e-21	0.5222	94	WP_221539194.1
helix-turn-helix domain-containing protein [Pseudomonas koreensis]	Pseudomonas koreensis	90.5	90.5	0.91	3e-21	0.5165	98	WP_198759851.1
helix-turn-helix domain-containing protein [Pseudomonas fluorescens]	Pseudomonas fluorescens	90.1	90.1	0.88	4e-21	0.5341	93	WP_137205981.1
helix-turn-helix domain-containing protein [Pseudomonas fluorescens]	Pseudomonas fluorescens	90.1	90.1	0.88	4e-21	0.5341	93	WP_150774219.1
helix-turn-helix domain-containing protein [Pseudomonas fluorescens]	Pseudomonas fluorescens	90.1	90.1	0.88	4e-21	0.5227	93	WP_017529843.1
helix-turn-helix domain-containing protein [Pseudomonas sp. S150]	Pseudomonas sp. S150	90.1	90.1	0.88	4e-21	0.5227	93	WP_134786371.1
helix-turn-helix domain-containing protein [Chromobacterium violaceum]	Chromobacterium violaceum	90.9	90.9	0.97	4e-21	0.4433	109	WP_210545702.1
helix-turn-helix domain-containing protein [Pseudomonas]	Pseudomonas	90.1	90.1	0.96	5e-21	0.4845	96	WP_045736010.1
helix-turn-helix transcriptional regulator [Massilia putida]	Massilia putida	90.1	90.1	0.92	5e-21	0.5217	93	WP_075793716.1
XRE family transcriptional regulator [Betaproteobacteria bacterium]	Betaproteobacteria bacterium	90.1	90.1	0.66	5e-21	0.6154	101	NBW78578.1
helix-turn-helix domain-containing protein [Curvibacter delicatus]	Curvibacter delicatus	90.1	90.1	0.85	5e-21	0.5412	99	WP_066702960.1
helix-turn-helix domain-containing protein [Pseudomonas]	Pseudomonas	90.1	90.1	0.96	5e-21	0.4845	96	WP_003292631.1
helix-turn-helix domain-containing protein [Pseudomonas aeruginosa]	Pseudomonas aeruginosa	89.7	89.7	0.91	5e-21	0.4505	91	WP_033979195.1
helix-turn-helix domain-containing protein [Pseudomonas aeruginosa]	Pseudomonas aeruginosa	90.1	90.1	0.96	5e-21	0.5052	96	WP_088177269.1
helix-turn-helix domain-containing protein [Pseudomonas aeruginosa]	Pseudomonas aeruginosa	90.1	90.1	0.88	6e-21	0.5227	97	WP_033995718.1
helix-turn-helix domain-containing protein [Methylotenera]	Methylotenera	89.7	89.7	0.91	6e-21	0.5055	95	WP_081621893.1
helix-turn-helix domain-containing protein [Rhodoferax sp. BLA1]	Rhodoferax sp. BLA1	90.1	90.1	0.92	6e-21	0.5161	100	WP_180126877.1
XRE family transcriptional regulator [Rhodocyclales bacterium GT-UBC]	Rhodocyclales bacterium GT-UBC	89.7	89.7	0.7	6e-21	0.6232	96	RIX48563.1
helix-turn-helix domain-containing protein [Burkholderia pseudomallei]	Burkholderia pseudomallei	89.7	89.7	0.94	7e-21	0.5106	96	WP_038720817.1
helix-turn-helix domain-containing protein [Acidovorax sp. 100]	Acidovorax sp. 100	89.7	89.7	0.9	7e-21	0.5111	100	WP_121941639.1
transcriptional regulator, XRE family [Zymomonas mobilis subsp. mobilis ZM4 = ATCC 31821]	Zymomonas mobilis subsp. mobilis ZM4 = ATCC 31821	88.6	88.6	0.58	7e-21	0.7544	63	ADB28983.1
helix-turn-helix domain-containing protein [Pseudomonas syringae]	Pseudomonas syringae	89.7	89.7	0.88	7e-21	0.5	96	WP_096127953.1
helix-turn-helix domain-containing protein [Cupriavidus taiwanensis]	Cupriavidus taiwanensis	89.7	89.7	0.94	8e-21	0.4681	98	WP_116298573.1
helix-turn-helix domain-containing protein [Pseudomonas]	Pseudomonas	89.4	89.4	0.96	8e-21	0.4742	96	WP_019395877.1
helix-turn-helix domain-containing protein [Pseudomonas]	Pseudomonas	89.4	89.4	0.88	8e-21	0.5227	93	WP_104912377.1
helix-turn-helix domain-containing protein [Janthinobacterium lividum]	Janthinobacterium lividum	89.7	89.7	0.91	9e-21	0.4778	103	WP_166450027.1
XRE family transcriptional regulator [Enterobacter hormaechei]	Enterobacter hormaechei	87.8	87.8	0.43	9e-21	1	43	MBM0990337.1
helix-turn-helix domain-containing protein [Pseudomonas fluorescens]	Pseudomonas fluorescens	89.4	89.4	0.88	9e-21	0.5227	90	WP_154905934.1
helix-turn-helix domain-containing protein [Pseudomonas]	Pseudomonas	89.4	89.4	0.96	9e-21	0.4845	96	WP_003298996.1
helix-turn-helix domain-containing protein [unclassified Pseudomonas]	unclassified Pseudomonas	89.4	89.4	0.88	9e-21	0.5227	93	WP_045185218.1
helix-turn-helix domain-containing protein [Pseudomonas]	Pseudomonas	89.4	89.4	0.88	9e-21	0.5114	95	WP_039615203.1
helix-turn-helix domain-containing protein [Pseudomonas viridiflava]	Pseudomonas viridiflava	89.4	89.4	0.88	1e-20	0.5169	96	WP_122593190.1
helix-turn-helix domain-containing protein [Rugamonas sp. FT81W]	Rugamonas sp. FT81W	89.4	89.4	0.92	1e-20	0.5217	94	WP_161081725.1
helix-turn-helix domain-containing protein [Pseudomonas]	Pseudomonas	89	89	0.91	1e-20	0.4396	91	WP_076406124.1
helix-turn-helix domain-containing protein [Methylotenera sp.]	Methylotenera sp.	89	89	0.88	1e-20	0.5169	93	MBX9677018.1
helix-turn-helix transcriptional regulator [Pseudomonas veronii]	Pseudomonas veronii	89.4	89.4	0.91	1e-20	0.4945	105	WP_198865051.1
helix-turn-helix domain-containing protein [Pseudomonas syringae]	Pseudomonas syringae	89	89	0.88	1e-20	0.5	94	WP_057454209.1
helix-turn-helix domain-containing protein [Pseudomonas sp. SCT]	Pseudomonas sp. SCT	89.4	89.4	0.91	1e-20	0.4667	98	WP_125022889.1
helix-turn-helix domain-containing protein [Pseudomonas]	Pseudomonas	89	89	0.88	1e-20	0.5393	89	WP_039577888.1
helix-turn-helix domain-containing protein [unclassified Janthinobacterium]	unclassified Janthinobacterium	89.4	89.4	0.91	1e-20	0.4778	103	WP_151095275.1
helix-turn-helix domain-containing protein [Pseudomonas panipatensis]	Pseudomonas panipatensis	89.4	89.4	0.91	1e-20	0.5055	105	WP_090268485.1
helix-turn-helix domain-containing protein [Pseudomonas sp. URMO17WK12:I12]	Pseudomonas sp. URMO17WK12:I12	89	89	0.88	1e-20	0.5114	93	WP_027923150.1
helix-turn-helix domain-containing protein [Pseudomonas syringae]	Pseudomonas syringae	89	89	0.88	1e-20	0.5227	93	WP_032627057.1
helix-turn-helix domain-containing protein [Pseudomonadaceae bacterium]	Pseudomonadaceae bacterium	89	89	0.96	1e-20	0.4742	96	MBX9764818.1
helix-turn-helix domain-containing protein [Pseudomonas sp. SK3(2021)]	Pseudomonas sp. SK3(2021)	89	89	0.88	1e-20	0.5114	93	WP_202696341.1
helix-turn-helix domain-containing protein [Pseudomonas]	Pseudomonas	89	89	0.88	1e-20	0.5114	93	WP_130174914.1
helix-turn-helix domain-containing protein [Pseudomonas]	Pseudomonas	89	89	0.88	1e-20	0.5227	93	WP_046383476.1
helix-turn-helix domain-containing protein [Pseudomonas gingeri]	Pseudomonas gingeri	89	89	0.88	1e-20	0.5114	94	WP_177093879.1
helix-turn-helix domain-containing protein [Pseudomonas sp. MS19]	Pseudomonas sp. MS19	89	89	0.88	1e-20	0.5227	98	WP_172929624.1
helix-turn-helix domain-containing protein [Methylophilus sp. Leaf408]	Methylophilus sp. Leaf408	88.6	88.6	0.87	2e-20	0.5057	92	WP_229007329.1
helix-turn-helix domain-containing protein [Pseudomonas stutzeri]	Pseudomonas stutzeri	89	89	0.93	2e-20	0.4681	96	WP_218421905.1
helix-turn-helix domain-containing protein [Pseudomonas veronii]	Pseudomonas veronii	89	89	0.88	2e-20	0.5114	98	WP_079443852.1
Helix-turn-helix domain-containing protein [Pseudomonas syringae pv. broussonetiae]	Pseudomonas syringae pv. broussonetiae	89	89	0.88	2e-20	0.5	106	KPW51790.1
helix-turn-helix domain-containing protein [Candidatus Thiodiazotropha sp. (ex Ctena orbiculata)]	Candidatus Thiodiazotropha sp. (ex Ctena orbiculata)	88.6	88.6	0.69	2e-20	0.6324	95	MBT3028819.1
Transcriptional regulator, PbsX family (modular protein) [Cupriavidus taiwanensis]	Cupriavidus taiwanensis	89.7	89.7	0.94	2e-20	0.4681	133	SOY54114.1
helix-turn-helix domain-containing protein [Pseudomonas]	Pseudomonas	88.6	88.6	0.88	2e-20	0.5	95	WP_025755034.1
helix-turn-helix domain-containing protein [Pseudomonas sp. W15Feb9B]	Pseudomonas sp. W15Feb9B	88.2	88.2	0.88	2e-20	0.4886	91	WP_041074427.1
helix-turn-helix domain-containing protein [Rhodoferax sp. U2-2l]	Rhodoferax sp. U2-2l	88.2	88.2	0.87	2e-20	0.5402	96	WP_227332269.1
helix-turn-helix domain-containing protein [Pseudomonas putida]	Pseudomonas putida	88.2	88.2	0.88	2e-20	0.5	89	MCE0975671.1
helix-turn-helix domain-containing protein [Methylotenera mobilis]	Methylotenera mobilis	88.2	88.2	0.69	3e-20	0.6029	94	WP_019898820.1
transcriptional regulator [Methylotenera sp.]	Methylotenera sp.	88.2	88.2	0.72	3e-20	0.5775	93	PPC96901.1
helix-turn-helix domain-containing protein [Pseudomonas avellanae]	Pseudomonas avellanae	88.2	88.2	0.88	3e-20	0.4944	97	WP_024420238.1
helix-turn-helix domain-containing protein [Pseudomonas lurida]	Pseudomonas lurida	88.2	88.2	0.9	4e-20	0.4778	103	WP_186604916.1
helix-turn-helix domain-containing protein [Stenotrophomonas maltophilia]	Stenotrophomonas maltophilia	86.7	86.7	0.5	4e-20	0.8571	49	WP_164224155.1
helix-turn-helix domain-containing protein [Methylophilus sp. Leaf414]	Methylophilus sp. Leaf414	87.8	87.8	0.93	4e-20	0.5269	98	WP_055871110.1
transcriptional regulator [Acinetobacter sp.]	Acinetobacter sp.	87.4	87.4	0.69	4e-20	0.5735	78	MBA4151678.1
helix-turn-helix domain-containing protein [unclassified Pseudomonas]	unclassified Pseudomonas	87.8	87.8	0.94	4e-20	0.4624	95	WP_124420951.1
helix-turn-helix domain-containing protein [Atopomonas hussainii]	Atopomonas hussainii	87.8	87.8	0.91	4e-20	0.5111	96	WP_071872330.1
helix-turn-helix domain-containing protein [unclassified Pseudomonas]	unclassified Pseudomonas	87.8	87.8	0.91	4e-20	0.4725	91	WP_134660490.1
helix-turn-helix domain-containing protein [Pseudomonas sp. IC_126]	Pseudomonas sp. IC_126	87.8	87.8	0.88	4e-20	0.5227	93	WP_131648801.1
helix-turn-helix domain-containing protein [Pseudomonas sp. C2B4]	Pseudomonas sp. C2B4	87.8	87.8	0.69	4e-20	0.6029	96	WP_175387884.1
helix-turn-helix domain-containing protein [Pseudomonas cichorii]	Pseudomonas cichorii	87.8	87.8	0.91	4e-20	0.4725	91	WP_221616945.1
helix-turn-helix domain-containing protein [Pseudomonas aeruginosa]	Pseudomonas aeruginosa	87.4	87.4	0.92	5e-20	0.5055	94	WP_057381643.1
helix-turn-helix domain-containing protein [Burkholderia]	Burkholderia	87.4	87.4	0.94	5e-20	0.5	96	WP_069239277.1
helix-turn-helix domain-containing protein [Pseudomonas]	Pseudomonas	87.4	87.4	0.88	5e-20	0.5	95	WP_144000622.1
helix-turn-helix domain-containing protein [Casimicrobium huifangae]	Casimicrobium huifangae	87.4	87.4	0.93	5e-20	0.4731	98	WP_156862694.1
helix-turn-helix domain-containing protein [Pseudomonas fragi]	Pseudomonas fragi	87.4	87.4	0.88	5e-20	0.4886	96	WP_169873417.1
helix-turn-helix domain-containing protein [Pseudomonas oryzae]	Pseudomonas oryzae	87.4	87.4	0.88	5e-20	0.5	95	WP_090352036.1
helix-turn-helix domain-containing protein [Pseudomonas]	Pseudomonas	87.4	87.4	0.95	6e-20	0.4688	98	WP_059309450.1
helix-turn-helix domain-containing protein [Janthinobacterium agaricidamnosum]	Janthinobacterium agaricidamnosum	87.8	87.8	0.91	6e-20	0.4667	103	WP_121669470.1
helix-turn-helix domain-containing protein [Pseudomonas aeruginosa]	Pseudomonas aeruginosa	87.4	87.4	0.92	6e-20	0.4945	94	WP_071537305.1
helix-turn-helix domain-containing protein [Pseudomonas fluorescens]	Pseudomonas fluorescens	87.4	87.4	0.88	6e-20	0.5056	95	WP_060766689.1
helix-turn-helix domain-containing protein [Pseudomonas indoloxydans]	Pseudomonas indoloxydans	87.4	87.4	0.88	6e-20	0.5	95	WP_108233678.1
helix-turn-helix domain-containing protein [Pseudomonas syringae]	Pseudomonas syringae	87.4	87.4	0.88	6e-20	0.4886	96	WP_060708331.1
helix-turn-helix domain-containing protein [Pseudomonas]	Pseudomonas	87.4	87.4	0.88	7e-20	0.5341	96	WP_060765492.1
helix-turn-helix domain-containing protein [Burkholderia pseudomallei]	Burkholderia pseudomallei	87.4	87.4	0.94	7e-20	0.4787	96	WP_024431209.1
transcriptional regulator [Methylotenera sp.]	Methylotenera sp.	87	87	0.92	7e-20	0.5	93	PPC97260.1
transcriptional regulator [Marinobacter sp.]	Marinobacter sp.	87	87	0.94	7e-20	0.4946	93	MAB50389.1
helix-turn-helix transcriptional regulator [Pseudomonas lurida]	Pseudomonas lurida	87	87	0.88	7e-20	0.5	90	WP_186573120.1
helix-turn-helix transcriptional regulator [Burkholderiaceae bacterium]	Burkholderiaceae bacterium	87	87	0.94	7e-20	0.4624	94	MBV8633480.1
helix-turn-helix domain-containing protein [Paralcaligenes ureilyticus]	Paralcaligenes ureilyticus	87	87	0.84	7e-20	0.5422	92	WP_132580798.1
helix-turn-helix domain-containing protein [Pseudomonas arcuscaelestis]	Pseudomonas arcuscaelestis	87	87	0.88	7e-20	0.5114	91	WP_203583964.1
helix-turn-helix domain-containing protein [Burkholderia seminalis]	Burkholderia seminalis	87	87	0.88	8e-20	0.5114	96	WP_069245706.1
helix-turn-helix domain-containing protein [Pseudomonas chlororaphis]	Pseudomonas chlororaphis	86.7	86.7	0.85	9e-20	0.5238	93	WP_124373248.1
helix-turn-helix domain-containing protein [Pseudomonas]	Pseudomonas	86.7	86.7	0.89	9e-20	0.4778	94	WP_059392782.1
transcriptional regulator with XRE-family HTH domain [Acidovorax sp. YL-MeA13-2016]	Acidovorax sp. YL-MeA13-2016	87	87	0.84	1e-19	0.5476	100	NYD93929.1
helix-turn-helix domain-containing protein [Hydrogenophaga taeniospiralis]	Hydrogenophaga taeniospiralis	87	87	0.9	1e-19	0.4831	109	WP_226491141.1
helix-turn-helix domain-containing protein [Pseudomonas]	Pseudomonas	86.7	86.7	0.88	1e-19	0.5	89	WP_016712303.1
helix-turn-helix domain-containing protein [Pseudomonas syringae]	Pseudomonas syringae	86.7	86.7	0.88	1e-19	0.5056	95	WP_213627056.1
helix-turn-helix transcriptional regulator [Sulfurirhabdus autotrophica]	Sulfurirhabdus autotrophica	86.7	86.7	0.69	1e-19	0.5735	98	WP_124946919.1
helix-turn-helix domain-containing protein [Burkholderia territorii]	Burkholderia territorii	86.7	86.7	0.93	1e-19	0.4839	96	WP_060339114.1
helix-turn-helix domain-containing protein [Burkholderia]	Burkholderia	86.7	86.7	0.94	1e-19	0.4787	96	WP_038771840.1
helix-turn-helix transcriptional regulator [Pseudomonas]	Pseudomonas	86.3	86.3	0.9	1e-19	0.4778	91	WP_046027223.1
helix-turn-helix domain-containing protein [Burkholderia pseudomallei]	Burkholderia pseudomallei	86.7	86.7	0.94	1e-19	0.4681	96	WP_160446947.1
helix-turn-helix domain-containing protein [unclassified Pseudomonas]	unclassified Pseudomonas	86.3	86.3	0.88	2e-19	0.4773	92	WP_085694781.1
helix-turn-helix domain-containing protein [Pseudomonas aeruginosa]	Pseudomonas aeruginosa	86.3	86.3	0.91	2e-19	0.4778	92	WP_121369586.1
helix-turn-helix domain-containing protein [Pseudomonas fluorescens]	Pseudomonas fluorescens	86.3	86.3	0.92	2e-19	0.4783	92	WP_017135642.1
helix-turn-helix domain-containing protein [Pseudomonas carnis]	Pseudomonas carnis	86.3	86.3	0.88	2e-19	0.5169	95	WP_198848456.1
helix-turn-helix domain-containing protein [Pseudomonas sp. gcc21]	Pseudomonas sp. gcc21	86.3	86.3	0.91	2e-19	0.4945	96	WP_169408294.1
helix-turn-helix domain-containing protein [Pseudomonas]	Pseudomonas	86.3	86.3	0.93	2e-19	0.4839	98	WP_046036377.1
helix-turn-helix domain-containing protein [Pseudomonas chengduensis]	Pseudomonas chengduensis	85.9	85.9	0.88	2e-19	0.5	93	WP_021489070.1
helix-turn-helix domain-containing protein [Gammaproteobacteria bacterium]	Gammaproteobacteria bacterium	85.9	85.9	0.91	2e-19	0.4615	94	MBU0594482.1
helix-turn-helix domain-containing protein [Burkholderia multivorans]	Burkholderia multivorans	85.9	85.9	0.88	2e-19	0.5114	90	WP_196485673.1
transcriptional regulator [Burkholderia cenocepacia]	Burkholderia cenocepacia	84.7	84.7	0.56	2e-19	0.7091	55	ONU94403.1
helix-turn-helix domain-containing protein [Pseudomonas aeruginosa]	Pseudomonas aeruginosa	85.9	85.9	0.96	2e-19	0.4742	96	WP_121373773.1
helix-turn-helix domain-containing protein [Pseudomonas sp. S3E12]	Pseudomonas sp. S3E12	85.9	85.9	0.92	2e-19	0.4783	92	WP_065941501.1
helix-turn-helix domain-containing protein [Pseudomonas sp. ANT_J12]	Pseudomonas sp. ANT_J12	85.9	85.9	0.91	2e-19	0.4615	97	WP_149660793.1
hypothetical protein A2Z55_04555 [Burkholderiales bacterium RIFCSPHIGHO2_12_63_9]	Burkholderiales bacterium RIFCSPHIGHO2_12_63_9	85.9	85.9	0.88	2e-19	0.5341	104	OGA89534.1
helix-turn-helix domain-containing protein [Curvibacter sp. CHRR-16]	Curvibacter sp. CHRR-16	85.9	85.9	0.85	3e-19	0.5233	97	WP_214123564.1
helix-turn-helix transcriptional regulator [unclassified Massilia]	unclassified Massilia	85.9	85.9	0.85	3e-19	0.5	107	WP_082577602.1
helix-turn-helix domain-containing protein [Burkholderia ubonensis]	Burkholderia ubonensis	85.9	85.9	0.94	3e-19	0.4787	98	WP_060012667.1
helix-turn-helix domain-containing protein [Pseudomonas asuensis]	Pseudomonas asuensis	85.9	85.9	0.97	3e-19	0.449	101	WP_188868435.1
helix-turn-helix domain-containing protein [Pseudomonas]	Pseudomonas	85.5	85.5	0.88	3e-19	0.4886	92	WP_069517185.1
helix-turn-helix domain-containing protein [Pseudomonas syringae group]	Pseudomonas syringae group	85.5	85.5	0.94	3e-19	0.4842	95	WP_005740432.1
helix-turn-helix domain-containing protein [Pseudomonas]	Pseudomonas	85.5	85.5	0.85	3e-19	0.5119	93	WP_053261595.1
helix-turn-helix domain-containing protein [Polaromonas sp. CG_9.11]	Polaromonas sp. CG_9.11	85.9	85.9	0.93	3e-19	0.4946	106	WP_196870934.1
helix-turn-helix domain-containing protein [Pseudomonas]	Pseudomonas	85.5	85.5	0.91	3e-19	0.5055	97	WP_027590177.1
helix-turn-helix domain-containing protein [unclassified Pseudomonas]	unclassified Pseudomonas	85.5	85.5	0.83	3e-19	0.5422	94	WP_192173704.1
helix-turn-helix domain-containing protein [Pseudomonas putida]	Pseudomonas putida	85.9	85.9	0.83	3e-19	0.4819	105	WP_151883286.1
helix-turn-helix domain-containing protein [unclassified Pseudomonas]	unclassified Pseudomonas	85.5	85.5	0.97	3e-19	0.433	97	WP_175553962.1
helix-turn-helix transcriptional regulator [Oxalobacteraceae sp. CFBP 13730]	Oxalobacteraceae sp. CFBP 13730	85.1	85.1	0.91	4e-19	0.4444	91	MBD8658523.1
XRE family transcriptional regulator [Pseudomonas aeruginosa]	Pseudomonas aeruginosa	84.3	84.3	0.55	4e-19	0.7407	62	BAQ38033.1
helix-turn-helix domain-containing protein [Pseudomonas]	Pseudomonas	85.5	85.5	0.83	4e-19	0.5122	98	WP_105162179.1
helix-turn-helix domain-containing protein [Methylotenera sp. La3113]	Methylotenera sp. La3113	85.1	85.1	0.88	4e-19	0.4886	93	WP_135278221.1
helix-turn-helix domain-containing protein [Pseudomonas]	Pseudomonas	85.1	85.1	0.94	4e-19	0.4842	95	WP_094950447.1
helix-turn-helix domain-containing protein [Chromobacterium vaccinii]	Chromobacterium vaccinii	85.5	85.5	0.69	4e-19	0.5588	109	WP_221665555.1
helix-turn-helix domain-containing protein [Pseudomonas aeruginosa]	Pseudomonas aeruginosa	85.1	85.1	0.93	4e-19	0.4516	93	WP_155686636.1
DNA-binding protein [Pseudomonas alcaligenes]	Pseudomonas alcaligenes	85.1	85.1	0.96	4e-19	0.4742	96	GIZ67553.1
helix-turn-helix domain-containing protein [Pseudomonas amygdali]	Pseudomonas amygdali	85.1	85.1	0.89	5e-19	0.5056	94	WP_054098164.1
helix-turn-helix domain-containing protein [Pseudomonas sp. gcc21]	Pseudomonas sp. gcc21	85.1	85.1	0.91	5e-19	0.4725	95	WP_169405927.1
helix-turn-helix domain-containing protein [Pseudomonas yamanorum]	Pseudomonas yamanorum	85.1	85.1	0.88	5e-19	0.5056	96	WP_093204601.1
helix-turn-helix domain-containing protein [Pseudomonas]	Pseudomonas	85.1	85.1	0.88	5e-19	0.5056	95	WP_069078337.1
helix-turn-helix domain-containing protein [Burkholderia aenigmatica]	Burkholderia aenigmatica	85.1	85.1	0.94	5e-19	0.4787	96	WP_089451292.1
helix-turn-helix domain-containing protein [Pseudomonas viridiflava]	Pseudomonas viridiflava	85.1	85.1	0.88	5e-19	0.5056	96	WP_122581040.1
XRE family transcriptional regulator [Salinicola sp. L3]	Salinicola sp. L3	84	84	0.51	5e-19	0.8	59	WP_149437332.1
helix-turn-helix domain-containing protein [Pseudomonas stutzeri]	Pseudomonas stutzeri	85.1	85.1	0.93	5e-19	0.4681	96	WP_208217640.1
helix-turn-helix domain-containing protein [Chromobacterium haemolyticum]	Chromobacterium haemolyticum	85.5	85.5	0.97	5e-19	0.4227	109	WP_161523469.1
helix-turn-helix domain-containing protein [Pseudomonas fluorescens]	Pseudomonas fluorescens	85.1	85.1	0.97	5e-19	0.433	97	WP_064119076.1
helix-turn-helix domain-containing protein [Pseudomonas]	Pseudomonas	84.7	84.7	0.88	5e-19	0.5056	91	WP_045198989.1
helix-turn-helix domain-containing protein [Dechloromonas sp. CZR5]	Dechloromonas sp. CZR5	85.1	85.1	0.74	5e-19	0.5789	96	WP_150429419.1
helix-turn-helix domain-containing protein [Pseudomonas]	Pseudomonas	84.7	84.7	0.88	6e-19	0.5	91	WP_027915576.1
helix-turn-helix domain-containing protein [Pseudomonas aeruginosa]	Pseudomonas aeruginosa	84.7	84.7	0.93	6e-19	0.4516	93	WP_058157991.1
helix-turn-helix domain-containing protein [Pseudomonas sp. G5(2012)]	Pseudomonas sp. G5(2012)	85.1	85.1	0.88	6e-19	0.5	98	WP_042955194.1
helix-turn-helix transcriptional regulator [Acidovorax sp. 99]	Acidovorax sp. 99	85.1	85.1	0.89	6e-19	0.4719	103	WP_116750460.1
helix-turn-helix transcriptional regulator [Pseudomonas sp. NP21570]	Pseudomonas sp. NP21570	84.7	84.7	0.87	6e-19	0.4767	98	WP_230358062.1
helix-turn-helix transcriptional regulator [unclassified Acidovorax]	unclassified Acidovorax	85.1	85.1	0.89	6e-19	0.4719	103	WP_108497338.1
helix-turn-helix domain-containing protein [Pseudomonas]	Pseudomonas	84.7	84.7	0.96	6e-19	0.4688	98	WP_082149378.1
helix-turn-helix domain-containing protein [Pseudomonas saliphila]	Pseudomonas saliphila	84.7	84.7	0.91	6e-19	0.4835	95	WP_150306054.1
helix-turn-helix transcriptional regulator [Methylotenera sp.]	Methylotenera sp.	84.7	84.7	0.86	6e-19	0.4828	93	NOT14513.1
helix-turn-helix domain-containing protein [Pseudomonas syringae]	Pseudomonas syringae	84.7	84.7	0.88	7e-19	0.5	96	WP_213567683.1
hypothetical protein Csp_A05550 [Curvibacter putative symbiont of Hydra magnipapillata]	Curvibacter putative symbiont of Hydra magnipapillata	85.1	85.1	0.87	7e-19	0.5227	110	CBA28091.1
helix-turn-helix domain-containing protein [unclassified Pseudomonas]	unclassified Pseudomonas	85.1	85.1	0.91	7e-19	0.4615	109	WP_169369654.1
helix-turn-helix domain-containing protein [Pseudomonas sp. FH1]	Pseudomonas sp. FH1	84.7	84.7	0.88	7e-19	0.5056	95	WP_033897474.1
helix-turn-helix domain-containing protein [Pseudomonas sp. TH31]	Pseudomonas sp. TH31	84.3	84.3	0.89	7e-19	0.4944	89	WP_201191790.1

## Sheet: S2
Dataset S2: A total of 1000 LfsT homologs determined by a PSI-BLAST search against the PDB database (Identities normalised by aligned length.).
>LfsT_Sequence 100.0 0
MAAKNSLAAAIRTVRKARGLSQEAFSNVSSRTYMSTLERDLKSPTIQKLADLCEVMEVHPLTLLTLAYAGDSTREADELLAQVRQELRAILEEPDTP
>UniRef50_Q5L2Q2 Transcriptional regulator n... 20.2 3e-19
MKVFYVLGDRLRKLRQEKKLTQEELGKKINVtsISGYENGNRTPDTETLQKLADFFNVTTDYLLGRTDHPNPPDQDDIPEELKDPELGLFFKEL---
>UniRef50_C6CTE7 Transcriptional regulator, ... 15.6 3e-19
MDIRIEFGQRIKELRARSGMSQEHLAYRAgrSYISGVERGERNVSIINIEKIASALQIGVAYLFSGERFSPKQAYQPKDFIVPFKDRVHYTLDPDK-
>UniRef50_A6NYY1 Putative uncharacterized pr... 21.8 1e-18
----MTLGEKIQKLRKQRGLSQEALAEKVtrQTISKWELGQSLPDLDFIAQLSDIFNVSSDYLIKDEMTEPDELPYKKRNYRLSERSKRII------
>UniRef50_C6IX79 Transcriptional regulator n... 19.6 2e-18
MNLPEIVGKRIREYRKQKNWTQEQLAEAASlsYIGGVERGDRNISLETLEKIAVALDVPAGDLFRTEVVLDKQQLLDevSSRSAEEIALITK-----
>UniRef50_Q0H244 Immunity repressor protein ... 22.2 2e-18
----MSFPQRLRMLRKAKGLTQEELGRKVNVtsISGYESGNRTPDMDTLKALADALDVSIDYLLGRDNTQPTDTKLPALTEKDERDIQKELEKI---
>UniRef50_A6NZM6 Putative uncharacterized pr... 24.7 3e-18
MDM---IDKNIKHFRKAKGMSQEEMAVKLnrQTVSKWENGLSVPDADVLIRMAELLNVSVSQLLGIEAEDKSDKDLSEKLSKLNEQLAK--------
>UniRef50_C0BEF9 Putative uncharacterized pr... 19.8 3e-18
MDTKK-IGEFLKVLRKERGLTQEQLAEILLVstISRWETGTNMPDLSILIKMAEFYNVEVKEILDGERKSESMDKELKETLSKVADYNKLEKERVT-
>UniRef50_C2HKP6 XRE family transcriptional ... 23.7 3e-18
--IRMSLNQKIAQLRNDNNWSQEELAEkvSRQSVSKWESGQAKPDLDKIIALSDIFDVSTDYLLKDDNEEKSNPSTNK-------------------
>UniRef50_A4VYH7 Predicted transcriptional r... 25.5 4e-18
--IMKQLAQQIRVLRTAKNLSQDELAEkiSRQAVSKWENGEATPDIDKLVQLAEIFGVSLDYLVLGKEPEKEIVVEQRGKMNGWEFLNEESKRPLT-
>UniRef50_B0G9K7 Putative uncharacterized pr... 21.1 6e-18
ME-AKQFGQFIAGIRKEKKMTQAELAEKIHVtaISRWERGLGFPDIQTLEPLAQVLGISVLELMRSEKKKPTGDMDTTETQYTQKEVAEMLQNAD--
>UniRef50_C0X8B7 Transcriptional regulator n... 15.1 6e-18
MEINTIIGNNLKKIRQEKKLTLDELAGITGVsmLSQIEKGTTNPTINTIWKISNGLNVPYTYLLEDDYVKENPVVKKTETVTQHSE-----------
>UniRef50_A5MYL3 Phage-related protein n=2 T... 15.7 7e-18
----MNVGAKIKEIRESKNLTQKQLAEKIGVttITRYENNKREPSIETLNKIAKALDVTINDLAGEKDTVTKKV-----------------------
>UniRef50_C8WL34 Transcriptional regulator, ... 20.7 8e-18
--MNVEIAQRLAERRKQAGLSQEALAARLGVsaVSKWERSESSPDTDNLIALAQLYGLSLDDLLYVDEEIRDDVTFEAADRAAKRQAEQ--------
>UniRef50_Q9K8U3 BH2909 protein n=2 Tax=Baci... 14.3 1e-17
MnlSKRIGQRLKRIRSDRGMTLDQLAKKTGVsmLGQIERGESNPTVSTLWKIATGLHVSFTAFIEDEKPNVTVIKRDQVLPIID-------------
>UniRef50_C6JC03 Transcriptional regulator n... 25.3 1e-17
MDTKK-IGAFLKQCRKEKNLTQEQLAEKFGVstVSRWETGINMPDLSILVQLAEYYDVEMRELLDGERSQTMNKEMKETLDKV--------------
>UniRef50_C0FPM6 Putative uncharacterized pr... 20.7 2e-17
ME-KEKIGKYIRKKRIEKGMTQQQLAEKIQVtaVSRWETGRGVPDISLLEPLAEELHVSVTELLNGEERVQEEAVHDTKAHMADIDITNVIE-----
>UniRef50_A8SDS3 Putative uncharacterized pr... 21.5 2e-17
MVDYADIGKRIRTCRLAKGMTQEQLANEVGvtHISHIETGNSVPSLKTLIDIINALDCSADELLCIEIKKAKPVFDSWMTEQLAddEAKIIKE----
>UniRef50_A6LN25 Putative prophage repressor... 20.3 2e-17
----MNIGEKIKFLRLQKGLTQEQLGNIigQRTISAYESGKATPSVEVLKSLADYFDVAVDYFLSDKPGQTEVEFVDIKFKKV--------------
>UniRef50_B9Y7G8 Putative uncharacterized pr... 27.1 2e-17
----MKLAENIQRRRKAAGWTQEQLAQkvSRQAVSKWEAGQSVPSLDKLRQLANCFGISVDELVQDDPAAEPAD-----------------------
>UniRef50_B1C771 Putative uncharacterized pr... 22.1 2e-17
-EIEVEFNEKLVLIRKEKGLTQEELASlvSRTAVSKWESGRGYPSIDSLKEISRVFGVTIDELLCGDEIILLVEEDNKKKGETFKNI----------
>UniRef50_B5CMT0 Putative uncharacterized pr... 25.3 3e-17
MDM--ILSEKIAEERKKNGWSQEELAEkvSRQAVSKWESASSVPDLQKLLRMAKIFEVSTDYLLKDEMGKEEVEKISDYRTED--------------
>UniRef50_A8RFR8 Putative uncharacterized pr... 32.4 3e-17
----MSLGEKIFKLRKEKGLSQEALAEQVgrQAISKWENDQGFPETEKLLRLSNIFEVSTDYLLKDEKTVKDSEE----------------------
>UniRef50_B9MR24 Transcriptional regulator, ... 18.0 3e-17
---ENIFAMRLKELREEANLTQNELAEkiGRATLSNYELGVRKPDIDTLQKIANYFNVSSDYLLGMTPIKKRdsIEEIIKEKKVKELKNFFK-----
>UniRef50_C7N384 Predicted transcriptional r... 23.1 3e-17
----MEFGEKLQELRKARSLTQEQLAEavSRTAVSKWESGRGYPSIDSLKEVSRFFSVTIDELISPDEVVSVAQAERRSFAR---------------
>UniRef50_C9LR31 DNA-binding protein n=1 Tax... 18.9 3e-17
MDLPQILGKRIRYYRKQKHMSLRQLADIisVSTLSKYESGQIVLDITTLYDIAHAFHLPVEQLLYHEEIFMSPTEKDSYIPAFFHDVTRL-------
>UniRef50_C2L015 Transcriptional regulator n... 20.3 4e-17
--MEHDIGSKIKAARMEKKFTQEQVAegVSRQTISNWENGKSYPDIISVIKMSECYGVSLDYLLKGEEKMS--------------------------
>UniRef50_C0FTE8 Putative uncharacterized pr... 22.1 4e-17
MEEVMILADKIINLRKKNGWSQEELAEKLgrQSISKYEGAQSIPDLDKILKLSEIFGVTTDYLIKDELEEEeqENESESDRSVHKVTMEMANEYL--
>UniRef50_C0EID5 Putative uncharacterized pr... 23.0 4e-17
----MQLNEKLQILRKEAGLSQERLAEKLGVsaVSKWESGQSTPDIENLSALSDLFGVTLDELIKKESAPQPAQAVRP-------------------
>UniRef50_B1SC98 Putative uncharacterized pr... 19.5 5e-17
MELER----RLAELRKEKNVSQEEIAEkvSRQTISKWERGKTYPDINSLLLMANYFDVSLDHLIKGDVDTMKHQVDQSQFKR---------------
>UniRef50_A0RLU0 Transcriptional regulator n... 21.6 5e-17
------IGEKIKELRKNSKMTQEQLGDAIGVsaISYFEKGKKSPGRESLEKIADYFGVTTDYLLGRSEDPELNEEEDKTVSEEGKNILAIIESL---
>UniRef50_D1PIW7 Toxin-antitoxin system, ant... 28.6 5e-17
----MTLGENIQAARKKKGLSQEALAEQVGVsaLGKWEKDTALPSLDNLQALAAALDVSVDGLLGTARPGGTPEP-----SLTLDTLRALLEARD--
>UniRef50_B9YDL2 Putative uncharacterized pr... 20.2 5e-17
MD-AEAMGKRIAQLRKARNLTQQQLADQLNVtaISRWERGEGYPEITLLPKLADSLGVTTDEILGHRTRKQPGMRFAQQPQVII-------------
>UniRef50_B6G1K3 Putative uncharacterized pr... 24.2 5e-17
----MTLSEKIMNLRKKNGWSQEELAEriSRQSVSKWESGESVPTLEKLIRISEIFEVSTDYLLKDDFKEEKFDRNKSSIYMNKIEESSYINNRN--
>UniRef50_C9L3X9 Toxin-antitoxin system, ant... 20.5 5e-17
----MNIGEQINNLRKKHGLSQDDFANlvSRQTVSNWENGKSYPDLEMIIKISDYFKISVDELLRNDVQSEEKIDNEKKVKK---------------
>UniRef50_Q0BZ57 DNA-binding protein n=3 Tax... 29.7 6e-17
MDIRQKFGKRLRQLREERGWSQEEFADRAgrTYVSAVERGVRNPTLSVLERLAKALDIKLSELV---------------------------------
>UniRef50_Q3ABG7 Putative prophage LambdaCh0... 19.1 6e-17
----MNFGQRLRQLRTERDLTQAELAKliGESTISFYESNKRQPDFDTLIKLSNFFNVSIDFLLGRTDESNK-------------------------
>UniRef50_C6D7D3 Transcriptional regulator, ... 18.3 7e-17
------FGEKLKAMRQSKGWPQDELAEkvSRQSVSKWENNQNYPSIEIIIKISDLFGVTIDELLRSDEELTQKVIKD--------------------
>UniRef50_B5U8X4 Cro/CI family transcription... 21.5 8e-17
---NLNIGNNIKNIRKSKNMTQTDFAEllSRSYIGDLENNRSNPSIKTLEAIARALDVPIVALINDSSTDNIVEPYESLTAelKQENEELKYEVES-
>UniRef50_B0MKM0 Putative uncharacterized pr... 17.9 8e-17
-----KFGERVKQLRLSAGMTQEQLAERitKAAISNYELSERNPSPETIIKIAGVFGVTTDYLLGLEDKRSRTLDISGLCEEDIRFLQS--------
>UniRef50_B5ZXQ7 Transcriptional regulator, ... 18.8 9e-17
MelEQAIGIRIRKLRLDKGLTLDDLATASGVsmISRIERAEASPTASLLARICAALGLSLSAFFAEEGEQAAPLARRQEQQVWRDPETGYLRRSVS-
>UniRef50_A6P0Y3 Putative uncharacterized pr... 23.2 1e-16
--------ERLYQLRRERGISQEELANIIGVsaVQKWESGASQPNIDNLVAISEYFGVTLDYLLKGDEPGWEESDIP--------------------
>UniRef50_C8WHP2 Transcriptional regulator, ... 24.4 1e-16
MD----FGEKLKALRTERGLTQEQLAAkvSRTAVSKWETGGGSPNLDSLQVVARLFDVSVDDLLSTDDLIVLARDERRSTAR---------------
>UniRef50_C6LAB0 Putative helix-turn-helix p... 27.6 1e-16
----MILAEKIMDLRKKNGWSQEELAqrVSRQSVSKWEGGQSVPDLDKLLALSQIFGVTLDYLVKDEISSEedIPEDDLPHVSVEEADAFL------
>UniRef50_B9WW72 Transcriptional regulator, ... 26.4 1e-16
---MNQLAQQIRILRTAKNLSQDELAEkiSRQAVSKWENGEATPDIDKLVQLAEIFGVSLDYLVLGKEPEKEIVVEQRGKMNGWEFLSEESKRP---
>UniRef50_C7G7I6 Toxin-antitoxin system, ant... 24.1 2e-16
---KMEIGNKINQLRKLSGMTQEQLAEkvSRQTISKWESDSTSPDLESIVKISRIFHVSLDDLLKEGEAGVANKTDEQIT---LEDLMKI-------
>UniRef50_C2HM44 Helix-turn-helix motif prot... 28.4 2e-16
----MKLGQKITQLRKKSHLSQEALAEkvSRQAVSKWESNQSIPDIEKIVDLSELFGVTTDYlfELPGKTTEEKQIKKLPSIDDQQITQYLE-----
>UniRef50_B1KN13 Transcriptional regulator, ... 27.1 2e-16
----MILAEKIIRLRKQLGWSQEELAEkiSRQSVSKWESANSIPDLNKIIKLADIFEVSTDFLLKDEYEANSYNDEPKPSNLNQVSLEQ--------
>UniRef50_C2LTG8 Transcriptional regulator, ... 16.8 2e-16
MFNNNSFGDRLKELRKSKKLTQVQVSEMIDVqtYSRWENGTLEPSLEAVVKLAKLFDTTTDYLLGKTIYSTLDVVPHPITRIDLKKLKGFNkeLD--
>UniRef50_UPI0001C37439 XRE family transcriptional ... 18.9 2e-16
MNMDqkTGQLIKRLRTELGMTQKQLAERINVsaVSKWERGNGCPDVSLLSALADVFGTDIRVLLSGEIDKNESE-----------------------
>UniRef50_B0N104 Putative uncharacterized pr... 20.3 2e-16
------FNDNLNKYRKQKGLSQEELAFRLGVssVSKWESGQSTPELERIIEIADLFGISLDELIGHESNDYVTVDREELRSVVRH------------
>UniRef50_B0A9T9 Putative uncharacterized pr... 21.4 2e-16
------LNENLKQLRKSKGLSQEELAIRLnrQTISKWEKGLSVPDADMLIKIADIFEVSVSELLGAKIEEKKEQDVNAVADQLMRVNEQL-------
>UniRef50_C9KLU7 Toxin-antitoxin system, ant... 23.9 2e-16
------FADRLRALRKKSGLTQDEFSKqiGRSAVGMYESGKREPNYTTLSKVARFYHVSTDYLLGRTDTPAEPPTRKTEPsdVQQQLRSLLADL---
>UniRef50_Q5WNW9 BcrR n=10 Tax=Firmicutes Re... 20.7 2e-16
----MEFNEKLQQLRTGKNLTQEQLAEqvSRTAISKWESGKGYPNMESLKCISKFFSVTIDELLSGEeiTLAETENRSNLKKIYNYIYGIL------
>UniRef50_C7H2U3 Putative helix-turn-helix p... 29.0 2e-16
-----EFHEKLQELRKSRGLTQEELAEavSRTAISKWESGRGYPSIDSLKEISRYFSVSIDELLSGD------------------------------
>UniRef50_Q03NN3 Transcriptional regulator, ... 22.0 2e-16
--MENKFNTQLSQLRRQAGLSQEQLASQvtRQSVSKWEQGETTPDLDTLISLATVLGVSLDELVSGRSTATHQTETETTFDQPE-------------
>UniRef50_B9R695 Helix-turn-helix domain pro... 26.8 2e-16
MN-DQDLAQRLIGLRKTKGLSLDELAEkiSRATLSRIERGDTSPTAAALGRLATAFGVSVADLFGLGAAAHDAKLAQNEQAVWRDPETGFQRRSVSP
>UniRef50_Q186C7 Putative transcriptional re... 20.2 2e-16
--MQIKIGKVIQRLRKERNLTQEQLAKFIGVStvSKWESGNSYPDIELLPLLADFFNVSIDKLLNY------------KIDLSEEEVMKIYKELES-
>UniRef50_Q046H9 Transcriptional regulator, ... 27.1 2e-16
----MRLGQKIADLRKKNNLSQEGLAEkvSRQAVSKWESEQSIPDIEKIVNLSELFGVTTDYLLKSGEpkNEDINDKDKLPVLSDELVK--------
>UniRef50_A9VI55 Transcriptional regulator, ... 17.3 2e-16
----MIFSERLKEEREKRNWSQNDLAEKisRQSVSKWETGKNYPSIEIIIHLSDLFGITIDELLRSDEELTQKVIEDSK------------------
>UniRef50_B0P2E7 Putative uncharacterized pr... 20.0 2e-16
MNM----ADRIQYLRKSKGISQEELADKVGVsaVSKWESEQSTPDLEKIIIMSDFFGVTTDYILKGIEPVADKEQKNKEL-----------------
>UniRef50_Q5WGX0 Transcriptional regulator n... 23.5 2e-16
--------ERLKTLRKERQLTQEQLGELINVtsISGYENGNRTPDTDTLRRLADVFGVSTDYLLGRSKEKNGSFFYDNELTHKEAQLLR--------
>UniRef50_UPI0001C36E3B hypothetical protein RflaF_... 18.0 2e-16
----MIFADKLIELRKKSGMSQEELAEKLGVssVSKWEGAQSTPDLNRILEISKIFDVSTDYLLKDEIEAGKEISEKSISDETEPPLRRVSME----
>UniRef50_C6LAG2 DNA-binding protein n=1 Tax... 25.0 3e-16
MENKKTFGAFVLRRRKELGMTQKEFAARLYvsAVSKWERGMSYPDITLIRSICSVLEVSEHELLTGSEDTEKRTSEKLAEKYLR-------------
>UniRef50_A6P2G2 Putative uncharacterized pr... 22.2 3e-16
--YNMKTGQLIRDLRKEKGMTQKELADKLHItaVSKWERGLCAPEISLLEPLAEALGCSVLDLMAGERTAKAADSQEEARTRD--------------
>UniRef50_A9CWV6 Transcriptional regulator, ... 21.6 3e-16
MdlNDRLADRLKQLRATRGWSLQQLAdgVSRSALSRIETGEVSPTAETLGAMSSAFQMTISQLLAPVEAPFQPLVRAEEQSTWRDDENGFSRRVVSP
>UniRef50_C7IG82 Transcriptional regulator, ... 23.0 4e-16
----MNISDRIQSLRKTKGISQEQLADELGVsaVSKWESGQSMPDIEKIILMSEYFKITTDYLLKGIDLPKDTTEKKP-------------------
>UniRef50_C5WHH0 Putative uncharacterized pr... 26.2 4e-16
----MNFGEKLFKLRKEKGISQENLAEQIgrQAISKWENNQGFPEVEKLLQLSNVFEVSVDYLLKDDKT----------------------------
>UniRef50_Q2W6J1 Predicted transcriptional r... 18.9 4e-16
MNLKQQIGLKVRAARLKRSLTQEQLAERVDKTaiSNIERGHVTPPLDTLARIAQELDTPMTFFFEDIGTPRAVARNRLELEHRLRSLGEELTDAE--
>UniRef50_C0Z6E6 Putative DNA-binding protei... 24.2 4e-16
#NAME?
>UniRef50_C2HJQ0 DNA-binding protein n=11 Ta... 26.7 4e-16
------LNENIKSLRKSNGLSQEQLANEMhrQTVSKWERGLSVPDSDSLIKLSEILHTSVSVLLGENVEETQQTELDKISEKLEEINLQFFE-----
>UniRef50_A0NHQ3 Transcriptional regulator, ... 21.9 4e-16
-----KFPEQLKKYRNKKNLSQKDLAGkiSRQAISKWESGETTPDLNNLIKLSELLDVSLDTLVLGSEEQNSRIDNKQ-------------------
>UniRef50_Q6J1N3 Putative prophage repressor... 21.2 4e-16
MTEAQHIGTRIRELRKAKGLTLQQLAdgISRASVSEWESGRSKPDANKLVLLAKELHTAVEYLLNGDTNDAMSFADSAASRRRLR------------
>UniRef50_C0FVH9 Putative uncharacterized pr... 24.4 4e-16
---QMQIGSVIRKYRKECGLTQEEMAKRLGVTtvNKWENGNTNPDIELLAPIARLLHISLDTLLSFQE-KLTDMEIETLIRQMGDKLEK--------
>UniRef50_C0C4Y4 Putative uncharacterized pr... 25.6 5e-16
MEIneKTGKFICVMRKEKNLTQKDLAQKLDVtaISKWERGISCPDISLLIPLAKVLDVTTSELLNGERASEEQPEHAE-------------------
>UniRef50_A4E806 Putative uncharacterized pr... 22.8 5e-16
MNVET--AQRLADLRRSKGFSQEGLARKLgrQAVSKWERAESSPDTENLISLAKLYGVSLDELLNPSDEIEDDIEFENE------------------
>UniRef50_A7B4H5 Putative uncharacterized pr... 24.4 5e-16
---NQKFGGFVAALRKEKGYTQKELAEKlsNKAISKWERGLSLPDIALLEPLADILGVTVAELLKGEraALEPQEMDELLGKTIH------------
>UniRef50_A8RH93 Putative uncharacterized pr... 20.9 5e-16
#NAME?
>UniRef50_C7N0U4 Predicted transcriptional r... 19.1 5e-16
--MNYEVAERLAELRRAKGLSQEELAHELgrQAVSKWERAESSPDTDNLIALAKLYGMTLDELVHGPAEAVGHADSGDDADAPDGADESLAEASET-
>UniRef50_C0C2T3 Putative uncharacterized pr... 21.4 5e-16
---KLEFNEKLQKLRKSKNLTQEQLAEivSRTAISKWESGRGYPSIDSLKEISKFFTISLDDLLSSEEILNAAQEDTDRKIHHFIDL----------
>UniRef50_UPI000196AC79 hypothetical protein CATMIT... 25.7 6e-16
MDTKK-IGKFISENRKRKGLTQEQLGNILGVstISRWENGNYMPDLSLLIPLSETLDISLNELLNGKYITEDKI-----------------------
>UniRef50_B1C9S1 Putative uncharacterized pr... 21.7 6e-16
MNYKK-IGTFICSLRKEKNLTQKELADKLNItaISKWERGISCPDISLLIPLSDILDVTTNEILNGEREEISDINED-IDRKVKKTLTYMVN-----
>UniRef50_B7AVZ0 Putative uncharacterized pr... 25.0 6e-16
----MILADKIINLRKKNGWSQEELAERLGVssVSKYEGAQSVPDLDKILKLSEIFGVTTDYLIKDDIEEEQYSEY---------------------
>UniRef50_Q6FBS7 Putative transcription regu... 23.2 6e-16
MDINQHLSQRIKQLRLERGYTLDELANrvSRAMISMIERATTNPTAVVLEKLAVALDITLVSLFNIQTSDLKTQPYTRYSEQ---------------
>UniRef50_C6UP75 Predicted protein n=20 Tax=... 28.9 6e-16
MTLRKLFGQRVKELRIATGMSQEAFADRCgrSYMSRIERGGSNASLDAIEVLANALSVEPWRLLVSDSSEDSDPEL---------------------
>UniRef50_B3PHX4 Adenine-specific DNA methyl... 21.7 6e-16
MQLKKQFGKRVQQLRFARKMTQEQLAERVGItsISNIERGIYGPSFDTLEKLAIALRVPVQSLFAFDEP----------------------------
>UniRef50_B1WYD7 Putative uncharacterized pr... 20.4 6e-16
-EILRQFGQKLQKWRLIQNLSQEQLAEIidRTYISLLERGKRNPSLICIKSLAEALNINLNELILIPEWQENLQNFCHKYNIDMENLADVLNDP---
>UniRef50_A5KM56 Putative uncharacterized pr... 20.2 6e-16
-------GEFIARKRKERGMTQKEMAELLGVtaVSKWETSQGMPDIGILPELGKALGVTVDEILMGEQIEQEKRAETAVSDEDKKLLEIVLERAER-
>UniRef50_B1IGR1 Transcriptional regulator n... 18.2 7e-16
------LNERIKKLRKERDITQEELAKNIGVStvGMYETNARKPSYEVLSKIAKYFRVSTDYLLGETNYKTTGEKFDAKLNSDKVDQIKEEESL---
>UniRef50_B4AWI0 Transcriptional regulator, ... 20.3 7e-16
-DIRKQFGNRLRYLRQTRGLSQEALADLcdRSYIGGVERGERNISLLNIKKIADALGISPKEFFDEQDSR---------------------------
>UniRef50_B8FXI2 Transcriptional regulator, ... 26.1 7e-16
----MILAEKILSLRKSNGWSQEELAEkvSRQSISKWESAAAIPDINRILELARLFGVTTDYLLKDDFEtsGADETENYIRVSLQEMNDFLK-----
>UniRef50_A6CYI2 DNA-binding transcriptional... 20.0 7e-16
MD-NHQIGKNIAQLRKERGLSQRELAEKAGisAISSIENAKVSPSVSSLQKIVNVFSLSLSEFFTLEQQENKEIKVVVKPEDLIE------------
>UniRef50_B8F9X8 Transcriptional regulator, ... 23.9 7e-16
------LGTRIKQLRVKKGLSQVQMAKMVGvsTISQVENNSIYPSIPGLLKMAEILNVSPGYLFSSDFEKRSQIVFP--------------------
>UniRef50_C3RNM0 Predicted protein n=3 Tax=B... 28.2 8e-16
--MNIEIANRLVRLRKEKNLSQEALANeiSRQAVSKWERAEASPDTDNLILLAKLYGMSLDDLLKTDQKEFES------------------------
>UniRef50_B0NE21 Putative uncharacterized pr... 19.3 8e-16
----MEFSEKLIQLRRKQGMSQEQLADRLgrQSVSKWESGSAAPELSKLITLSEMFQVSIDYLVK--DAEEPKGAEKEESRRLEEKVDNIVR-----
>UniRef50_A0QRK7 DNA-binding protein n=2 Tax... 23.1 8e-16
#NAME?
>UniRef50_C0BYE8 Putative uncharacterized pr... 20.0 9e-16
MSYVT--GSIIKELRERKGYTQRQLAESVCVstVSKWETGKGLPDVGIITELASALGVSLAELLNGEYAENRNRS----------------------
>UniRef50_B0ML14 Putative uncharacterized pr... 17.4 9e-16
-NLGLKLGENLKKFRLQRELTQEQLADVLGVSavSRWENGSTYPDITLLPTIASYFEITLDELMGMENWRSEEQLKELLGQLEENGSKGLIYE----
>UniRef50_C5USS5 HTH-type transcriptional re... 17.4 9e-16
------LGDRIKSLRKEQGITQDQLAEYisRSSVNGYENDGVEPSLSVLVKISDRFNVSLDYLLERTEEKHNINLLDKDTKCFLLKVHELVN-----
>UniRef50_C0WT71 Transcriptional regulator n... 18.7 9e-16
--IHLDFGTRLKQLRTEHKLTQEELGKKINVssISLYEKNLREPSKDSLVTLANFFNVSTDYLLGNT-IDRNGHTPSWATNDDKKDLKRFLEE----
>UniRef50_Q16E31 DNA-binding protein n=27 Ta... 27.1 9e-16
#NAME?
>UniRef50_A8UD60 DNA-binding protein n=2 Tax... 20.9 9e-16
----MALGERLKASRVNKGYSQGDVAdhISRQSISKWENGNSYPDLDNLVKLSTYYEVSIDELLKENQELKRKIEENEV--KIEENVQKL-------
>UniRef50_B6FTX3 Putative uncharacterized pr... 27.8 1e-15
----MILAEKIMELRKKNGWSQEELAEKisRQSVSKWESSASIPDLSKILLLSQVFGVSTDYLLRDDIEETQKAEI---------------------
>UniRef50_A8RTI9 Putative uncharacterized pr... 20.0 1e-15
--MKNTVGKNIVKLRKEQGMSQEQLAQKIhrQAVSNWETGRSQPDLDMLETLASAFGTDILVVIYGQMPAGADEETRSAVRK---------------
>UniRef50_C3RPR9 Predicted protein n=2 Tax=B... 26.2 1e-15
--IKMSLSDNLRALRKQKGYSQEQLAErvSRQAVSKWESDNGYPEMESLIILSDLFECTIDDLLKNDLTQHNPTAKQAYDKH---------------
>UniRef50_B0PDG2 Putative uncharacterized pr... 18.3 1e-15
MD-QKKIGAFIAQCRKEKSLTQIQLAELLDItaVSKWENGRGMPDVSLLQPLCDALGISLNELFSGEH-----ISAEEYKGKAEENISKLYKE----
>UniRef50_C5EIJ5 Putative uncharacterized pr... 20.8 1e-15
-----SIGKNIRNLRKQKKMSQEQLAGLLhrQAVSNWETGRTQPDIETLEAIAGAFDTDILMVLYGRRQEEADAETRQARRK---------------
>UniRef50_Q0AWQ8 Putative transcriptional re... 22.2 1e-15
----MTISERINKLRKERNMSQALLAERAGLKaiSQYESGARSPSFESLIKLSSALGVPSDYLLLGEEAAPYEESSDSLSRMIMH------------
>UniRef50_C7XW59 Predicted protein n=1 Tax=L... 19.1 1e-15
MNTNKKPRNRIAELRKEKGLTLQQVADAVSvnTISRYETGKREPKLETWMKLANVFDVPVSYIMGTDN-----------------------------
>UniRef50_C4F7U6 Putative uncharacterized pr... 22.1 1e-15
----MELGSHIKEHRTELGLSQDDLAERisRQTISNWECGRTYPDVQSLLLLSNVFGVTVDSLIKGDVETMAQVMNEAVKK----------------
>UniRef50_A5ZU94 Putative uncharacterized pr... 15.9 1e-15
-----KIGNFLKKLRKEKGIIQEQLAEILNVstVSRWETGNNMPDISILVDIADYYDISIPEIISGERKSEMMNEEERKIAKTMSDYATTEKE----
>UniRef50_A6NQW3 Putative uncharacterized pr... 21.3 1e-15
MKRKIAVSRRLKKAREESGLTQKEVADKLekTTLSGYENGKSEPSMETLVQLANLYGVSLDYLMCRTDteEEYKVIDADRQQLRERLDSIEKEL---
>UniRef50_A6BFV9 Putative uncharacterized pr... 24.7 1e-15
----MTLGEKIYKLRTKRSMTQEQLAEKIGVssVSKWETDSAIPDIEKLKLLAEIFEVSITELLGMeeEDTKRKDEKERIEHCQKEIKR--------
>UniRef50_C4Z786 Putative uncharacterized pr... 15.1 1e-15
MD-QKKIGSFLKELRKEKDITQEQLAEKIKVstVSRWETGSNMPDISLLAQLADFYDVSIPEIIDGERKSENMNEEVKETVLKLSDYTETINQ----
>UniRef50_D1PJ60 Toxin-antitoxin system, ant... 12.9 1e-15
MNlnEQIGQRIKEVRTEKNITQTQLAKFLGKstVQSYESGESRIFFDTVCSIANFLGVTPSYLLGFEEPQLQLNSLSDVIAVLYE------------
>UniRef50_C6JQJ3 Putative uncharacterized pr... 23.3 1e-15
---------KIQQLRKQNGMSQEKLAQLLGVssVSKWESGQSLPEIDKIIQLSNIFEVTTDYLLKDVSEEKCIDILRKEKEK---------------
>UniRef50_UPI0001C37AAA DNA-binding protein n=1 Tax... 19.0 1e-15
----MEVGNQIKKHRTKNGWSQEVLAEkvSRQTVSNWENNKSYPDIHSLVLLGNIFNISLDELIKGDVEVMKNEINKNEVKEF--------------
>UniRef50_C7G9M2 Toxin-antitoxin system, ant... 19.7 1e-15
----MNLGEKLKQLRLEKNLTQKQLADRLGvsAISSYESDTRCPTFDTLIKYARIFHVSTDYLLGLEPIHTLDVS----------------------
>UniRef50_C6J6K5 Transcriptional regulator n... 20.0 1e-15
MDY-EALGKRLRQERHKMHLTQEKLAERIEVsyIGQIERGERSLSLETLVKLANQLGVTVDYLLHDSIEISDDHFLDQIQQIVMN------------
>UniRef50_B6GE04 Putative uncharacterized pr... 20.3 1e-15
----MKIGGRIRELRAIHGMSQDDLAARvsRQTISSWENGKTYPDVQSLLLLSEIFGASVDSLIKGDVNAMNETIDRD-------------------
>UniRef50_UPI0001C37D3C SOS-response transcriptiona... 13.4 1e-15
----MTFGERVLALRTEKGMTQDELALAVgrSTIAKIESGERDPHQSMIAAIAKALDTTPAYLMGWEESEQSPDKDKNLSKIPYTE-----------
>UniRef50_B3GVX0 Putative uncharacterized pr... 14.4 1e-15
MDKEQiiGEKIKQYRLENGWTQQELGSKIGIsaIGNYEKGIRSPKKDTMFDLANAFGISIDDLF---------PQIRKDSYTKISTIQEIYNELKPP
>UniRef50_B7I085 Helix-turn-helix domain pro... 25.0 2e-15
------FGEKLFKLRKEKGLSQEALAEKLnrQAVSKWENGQGFPETEKLIMIGNVFEVSLDYLLKENAEQSNEKENGYYVSKEMAE-----------
>UniRef50_B0N3F7 Phosphoribosylformylglycina... 23.2 2e-15
MINVNKVGEFITLKRKEKGLTQQQLANKLSVsaVSKWENG-GLPNVEILSDLAALLEITVDELLAGVEKELEGLSYSKasDAIKREMKQYLKTSD--
>UniRef50_C6L9K9 DNA-binding protein n=1 Tax... 19.8 2e-15
---KEQFGRFVAQQRKKKKLTQKELAQKLYVsaVSKWERGSSMPDIALLTPLAEALGVTVTELLEGKEMEKTEESRMADDSHLEMLLKK--------
>UniRef50_A6LK16 Transcriptional regulator, ... 17.3 2e-15
MDL----GEKIKQLRLERDISQEQLAKRLGIssISHYENNRIVPPVHILREIAKIFNVSVNYFFEEEHYDKNVKGESELVD----------------
>UniRef50_UPI0001C364C2 helix-turn-helix domain-con... 23.9 2e-15
----MNFGEKLFNLRKEKGLSQEALAEQLnrQAISKWENNHGYPETEKLLKLSDIFQVPVDFLLKETTGIENQNS----------------------
>UniRef50_C3WDT3 Transcriptional regulator n... 20.0 2e-15
--VNMNFGDKIQLQRKKKGMTQEELGEevSRQTITKWESNQSFPEIKKIIKLSYFFDVTIDYLLKDEIEDEERNVIKIEKEE---------------
>UniRef50_C7H8V5 Toxin-antitoxin system, ant... 20.2 2e-15
MD-AKTFGAFLARMRKSQGLTQAELAQQLHVtaVSRWERGVGLPDINTLEPLADALGLTLADLMHCRDPQEADIAPEVPLEDFFTLLRR--------
>UniRef50_C8P5D3 Putative uncharacterized pr... 25.3 2e-15
---MNKFQHQLANLRQAAGLSQEQLADqvSRQAVSKWENGSTLPDIDKIVQIADILQVSLDELVLGKAPTVSQSKLDRLIDAHLQQ-----------
>UniRef50_A3CPI8 Transcriptional regulator, ... 24.4 2e-15
----MQVGKQIQHYRKEKNLSQDDLAEIisRQSISNWERGATYPDIQNLLLLSKVFEVSLDKLVKGDLETMKQIIHDQEFMRYQKD-----------
>UniRef50_C2EWX6 Transcriptional regulator n... 19.0 2e-15
MSENKKPHNRIAELRKEKGLTLQQVADAIGvnTISRYETGKREPKLETWQKLANYFDVTVYYL----------------------------------
>UniRef50_Q039U4 Transcriptional regulator, ... 18.0 2e-15
------FGERLTQLRKQKGLSQNDLAEAIgrQAISKYENGLAEPDLDKIAKLRDILGVSYADLLG---KEPKQQITSNNVSSASITITSLINDRL--
>UniRef50_C0FQ24 Putative uncharacterized pr... 21.9 2e-15
MD-NQKLGIFITELRKEKGLTQAQLAQKLNVtaVSKWERGVGFPDIKLLEPLADVLDISLLELMKSERLPKTTVSAPDTTDAFQndLASYERKIER-
>UniRef50_Q3Z697 DNA-binding protein n=8 Tax... 23.8 2e-15
--IEQRFGERIRDLRKKAGVSQEELADRAgrTYLGGIERGERNPSLKNIYAISRALKVPVSDLFK--------------------------------
>UniRef50_A8RA35 Putative uncharacterized pr... 29.9 2e-15
------LNENIRKYRKECGLSQEEMAVKLhrQTISKWETNLSVPDADMLVEIAKLLQVSVEQLL--DYSGKDSLSVDTELARLNEELAKHIKE----
>UniRef50_UPI0001B554B1 hypothetical protein SSPB78... 16.5 2e-15
#NAME?
>UniRef50_Q2RGY9 Transcriptional regulator, ... 23.1 2e-15
#NAME?
>UniRef50_C6D8D0 Transcriptional regulator, ... 25.0 2e-15
-EISRNIGENIRAIRKQKGFSQEQLALRAEisYMGQVERGEKSPTVDVLSKIAHALQCPLEQLVHMPGTPHEDSTYAEKIASQLQGLSVKEQE----
>UniRef50_C7G6Z7 DNA-binding protein n=2 Tax... 18.1 2e-15
MDLVK-IGSYIAEKRKKLGMTQKQLAEKLGKssVSKWERGICLPDVSVYLELCEILGISLNEFLAGEDIEVTNVE-----KKSEDTLIQISKDS---
>UniRef50_B1I6G7 Helix-turn-helix domain pro... 23.8 2e-15
--------DRLRKAREARGWTQSQLAAKLNVstISRYEKGLRYPDIETLKRLALVLETSVDYLVGEKPDDPDEKLPPEA-RRCLEEFRSFLR-----
>UniRef50_Q1LFU9 Transcriptional regulator, ... 27.6 2e-15
-----SIAERLAELRKLNGLTLEELAQRAskSYLSKLERGLSSPTIGTVLKLADALGVTVDQLITRSSRANEILHIRAADR----------------
>UniRef50_UPI0001C3512F putative transcriptional re... 25.4 2e-15
-----AMGERITYLRKRKKMTQAQLAEQLGISavSKWESGLSCPDIMTLVPLSQVLGVSTDELL---------------------------------
>UniRef50_B0MJI4 Putative uncharacterized pr... 20.7 2e-15
MKMneALGRKIKEVRRKQNMTQEYLAEKvsVSHISNIETAKTKVSLPTLVEISNALGVSVDYLLMDSYHSPEMKE-----DVFVKELDAVIE-----
>UniRef50_B7DU45 Transcriptional regulator, ... 17.6 2e-15
---------RLRLLRQMKNWTQEEFGRKLNVstVSSYESGVRTPDAKTLIKIADLFDVSVDYLLGRTDGKNEGYTSEVLVSEDEKELLERFRNL---
>UniRef50_B0MS43 Putative uncharacterized pr... 20.5 2e-15
----MNIGNVISEKRKALGLTQQALAEKLHVsaISKWENGTSCPDIELLPQIAAILKTTIDSLLGYPSQSVTDYDKR--------------------
>UniRef50_A6UF59 Transcriptional regulator, ... 21.9 2e-15
#NAME?
>UniRef50_C2KZU8 Helix-turn-helix motif prot... 26.4 2e-15
----MILADKIIELRKKNGWSQEDLAEkvSRQSISKWEGAQSIPDMNKILKLSEVFSVSTDYLLKDeeLDSPGEAPKVDTESSLKEVSVSMEEAN--
>UniRef50_C9A6X0 Putative uncharacterized pr... 19.8 2e-15
----MTIAEKIKESRLKLGLTQQEVSEkvTRQTISNWENNRSTPDIDTLIKLSDLYQIDLESLLKPEQLAEEPEIKSDEKKPTFR------------
>UniRef50_UPI000169427F transcriptional regulator, ... 20.2 2e-15
---KKQMGLRIKKLREEKGLTQEELAEIlnRATVSSYEAGRSTPPSDVLRNLADIFNVSADYLLGRGGNDEFVTPPEDNQGGAVSEI----------
>UniRef50_D2QWJ8 Transcriptional regulator, ... 22.0 2e-15
MNL-LQLSQRIREMRTSAGLTLEELAEKTGMtvISKIENFRVTPSLPTLAKIAEAFGVSTADLLAGLDQRPQIVVVRKEERQ---------------
>UniRef50_D1PN26 DNA-binding protein n=1 Tax... 21.1 2e-15
------LSQNLKTIRKSKGLSQQELAVKLnrQTISKWEQGLSVPDSEMLISISEVLETPVSILLGENVVLPEADTLKAISEKLEVINLQMAQKKNT-
>UniRef50_A8SNW9 Putative uncharacterized pr... 31.4 2e-15
------IGSRIQEYRKKAGLNQEEFAEkvSRQAVSKWERDKAYPDLDRLVCICEILDVQVGELVYGKGEESETPEE---------------------
>UniRef50_C0D631 Putative uncharacterized pr... 22.5 2e-15
----MNIGATIVNLRREKGVTQEQLARAVGVsaVSKWETGQSCPDIQLLAPIARYFGVTIDALLSFTRTLS-----REEADRLAKEVPGIFEQ----
>UniRef50_Q4V0T2 Possible transcriptional re... 20.5 2e-15
------FGDKLKKEREKKGWSQEYLATKisRQSVSKWETGKNYPSIGVIIDLSDLFGITIDELLRSDGELKEKIIQDSK------------------
>UniRef50_C9AVZ9 Predicted protein n=3 Tax=E... 20.6 2e-15
--MHESLSKKLKEYRSRHNLTQKELAARLFVsaISKWERGNGLPDIETLVRLADLLGTPVEELLKEKKET---------------------------
>UniRef50_C3LHJ4 Prophage LambdaBa02, repres... 26.4 3e-15
---MTILGQRIKLSRKKRGLTQDALALKitKTTISNYETGYSSPSNETLVIISDVLNVSVDYLLGRSDDPELNAVQFTELRKEFNELIDMLEKM---
>UniRef50_A8MHW1 Transcriptional regulator, ... 14.9 3e-15
MTDKIKFKERLKELRKENNMTQQELADKLgrTAIANYETGRTVPDAETLNLIANILSTTTDYLLGRANYIPKEKNKPSSTDIISEDIRKLSPES---
>UniRef50_C9XPM3 Putative phage repressor n=... 20.2 3e-15
------FAKRLRELRKEFGLTQRELGEKVGVSqlGYYETENRFPDEHILNKLADVFNVSVDYLLGRTLVKENIDTVAAHRKNPHEELPEEAQEQL--
>UniRef50_A8SXS8 Putative uncharacterized pr... 22.2 3e-15
-----QIGSRILEYRKKMNMSQEEFANKIGVsaVSKWELDKAYPDLDKLVDICGMFGLSLDELVNGVEQDEEPVMEAEQRVEIPND-----------
>UniRef50_A1HR30 Putative prophage repressor... 18.6 3e-15
------LGERLKSLREQKGITQQEMADILgrGTYAHYEIDRREPDNATLSRLADFFGVSVDYLLGRDKPKPSITDL---------------------
>UniRef50_A4FH89 HTH transcriptional regulat... 32.4 3e-15
MELVKVVGANLRAVRSVRGLSLSEVARriGKGTLSELEAGQRNPTLETLYALAQVLEVPLGELLVETEAAD--------------------------
>UniRef50_A6NZN1 Putative uncharacterized pr... 19.2 3e-15
----MTFSEKLQRLRKVNGLSQEQLAEkvSRQAISKWEMG-AIPDMDNVIKISRFFDCSLDYLMNNEAEETSIKPFP--------------------
>UniRef50_A3SMM9 Probable transcriptional re... 21.1 3e-15
------LGEEIRNLRKARRLTLGALAEATGLStiSQIERAQNRPSVTALFRISRALGVSVSWFFPGPEVPDSGAPDPDSPDQNTADRSIIVRRAER-
>UniRef50_A4XL95 Transcriptional regulator, ... 9.9 3e-15
MNL---FRFRLKELREEKNISRSDLAEILGVStiANYENGHREPNFDTLLKIADYFGVTVDYLIGRSEYRTVEEQFSKRTK----------------
>UniRef50_A5VMG1 Transcriptional regulator, ... 15.7 3e-15
----MKFADKMKLYRRQKEWTQQDVAEriSRKTISSWENGRSYPDIFMLVQISDLYHVSLDDLLREDHEMINNYKEEHTMNKRVDKI----------
>UniRef50_C6PS92 Transcriptional regulator, ... 20.0 3e-15
------ISERLQKLRKDERYSQEQLAEKLgrQAISKWESNQGNPDINNIIKLSEIYNVSTDYLLKGEEQISKPIEIDSKENKENTKSRKMF------
>UniRef50_A6NPM4 Putative uncharacterized pr... 21.1 3e-15
---KERFGGFLLQLRREKNLTQKELAERLFVsaVSKWERGLSLPDVGLLLPMADCLGVTVTELLRGERTAAAQLPVEEVEALVKSTLQLTEEE----
>UniRef50_B7GIW5 Predicted transcriptional r... 20.2 3e-15
---MISFGDRLQELRNKMKLRQEDVAKKIgrTTYAMYEQGKREPDYETLLKIANFFGVSVDYLLTGQDKTDNEkdMEGLSEQEIEEIKKHIE-----
>UniRef50_C7X364 Predicted protein n=1 Tax=E... 17.2 3e-15
MNRRLIIGNKLKEARENMGMTQQVLAEKLdpQYISKWENGKMIPPTHLLPEICSHLNISIDDLL---DNRRKHIEKSERLIDLGKNVLELVNE----
>UniRef50_C9A4E1 Predicted protein n=3 Tax=E... 21.8 3e-15
----MAFHQMIRERRKQLGMTQEELAKevSRSAISNWEIGRNYPDITTLIELAQMYQVSLDELFYDDIDLVNKFAEDNKKKEQLKKVNKLL------
>UniRef50_C6IXM6 SOS-response transcriptiona... 22.4 3e-15
-DLKKALGERIKKCRLEKGMTLRELGSQVGmsALSKVEKGSVSITSENLFAISEAFGVSVDWLLTGKEAQFKDEGYD--------------------
>UniRef50_Q1AWJ9 Transcriptional regulator, ... 22.6 3e-15
#NAME?
>UniRef50_B5UTN8 Transcriptional regulator X... 20.9 3e-15
--------QRLKLLIEKRGITQQQLADAIGVSHVsnYVEGKKSPGTRTLQKIANHLNVTTDYLLGLSDSPDLTADQDLQLTKEAQEILQIINDL---
>UniRef50_A6V6S7 Probable transcriptional re... 22.4 3e-15
MDLDELIARRLSTLRSERRLTLAQLAErvSKAMISRIERNESSPTASVLGRLAGGLGVTLSELLGNTQAPAAPLCRRDRQEVWED------------
>UniRef50_C6IZL3 Predicted protein n=1 Tax=P... 18.9 3e-15
MDVAKQVGKNVRYYRKLKGLTQEQLAESTEtsYIGRLERGEQNVQLETLHKIADALQISVYALFRNPGYDELQD-----------------------
>UniRef50_B1I2F7 Putative prophage repressor... 22.2 3e-15
MD----IGPRIARFRERAGMSQKKLAELadRSHISKIESGDTSPSLEALMRICESMGVTLAEFFGSDVQPVP-------------------------
>UniRef50_C2KY20 Putative uncharacterized pr... 18.1 4e-15
MDLVK-IGKYISEKRKNLGMTQKQLAEKIGMssVSKWERGICLPDVSLYFDLCSILGISINEFLAGEDIVHENIEKKSEENII--------------
>UniRef50_A9ADC6 Transcriptional regulator, ... 17.9 4e-15
#NAME?
>UniRef50_C1SMM2 Predicted transcriptional r... 15.2 4e-15
----MEFGKTVKELRLKHNMTLRDLAkgCSISFLSQLERDLISPTVASLRKIADALGVTITSFFSGDDSETDSIVVRKDKrrLGSKASKVVYESLK-
>UniRef50_C1EMJ7 Transcriptional regulator, ... 14.8 4e-15
------IGLRIKSLRKKENLTQKQLAEKIGVsmIGYYESEERFPPHDVLTKLADCFSVSADYLLGRdtDETKKQLTPKDEKDIAKRMEEIKKDL---
>UniRef50_B8CKR7 Helix-turn-helix motif prot... 31.0 4e-15
----MILADKIIRLRKQCGWSQEDLAEkvSRQSVSKWESANSIPDLNRIITLAEIFEVSTDFLLKDETEVSETLE----------------------
>UniRef50_B9DSP0 Putative DNA-binding protei... 22.2 4e-15
------FSSQLKILRQAKNLSQEALAEqiSRQAISKWENGDATPDLENLVKLAEIFKVSLDELVLGKKIDSNQDDEEDDENLHLLTNREYVLNPET-
>UniRef50_B5LPU6 Helix-turn-helix domain pro... 18.1 4e-15
MNLN----ERLKACREKKGYTQTFISEKLDVntLSSYESGRRKPDYETLTKLADIYEVSVDYLLGRSIHQKLTVKETEEISKETNEWMKLINQL---
>UniRef50_Q044U1 Transcriptional regulator, ... 23.2 4e-15
--MKSMIGDRIRELRTSHRLSQTELSKLLHVstITKWENGKAEPSSGALAKLAEYFDVSADYLLGSDKTSEPKSVDLEKDPVVL-------------
>UniRef50_A5IJD1 Cupin 2, conserved barrel d... 22.5 4e-15
-----RIGEKLRKLRLSKGLTQEELAErlSRSFISQLESDKTSPSIDTLERILEALGTDLKHFFSDVEEERVVFKKEERVPVYDE------------
>UniRef50_A3I6C0 Putative uncharacterized pr... 14.1 4e-15
MNLLE-VGVKIKQMRKKNKMSQDDLASQInkSHISKIENGKATPSLVTLSKIAEIFDVPMAWFVIQDQFDGISIVSKKERNETVE------------
>UniRef50_B0G8M8 Putative uncharacterized pr... 15.1 4e-15
MDL-IKIGKYIASKRKSLGMTQKQLAEKLGMssVSKWERGVCLPDVSVYKELCSILGISLNEFLAGED-----IAQENLIQKSETNIIEVIKD----
>UniRef50_C9LU52 Immunity repressor protein ... 19.6 4e-15
----MSIGEKIKEARKAAGLTQMELAKklSRSYIGDIEKDRYNPSLSTLELIAKATGTSLSALVRNEesTTPPDHYDTTSPHSKRDLNDLAKFLNK-
>UniRef50_B7ITV1 Immunity repressor protein ... 20.5 4e-15
--------QRLKEMRKTRKLTQQGLADKVNTttISNYENGHSTPSNEMLKDLANVLGVTTDYLLGREDESRVSNTLPDLNKKDTRDIARDLEKTLK-
>UniRef50_C7GAS5 DNA-binding protein n=6 Tax... 15.0 4e-15
---NEKFGHFLAEVRKEKQMTQKDLADKLFVstVSKWERGNSMPNVTLLIPIADVLGITVTELLQGEKLKENKTLNSDVVETL--------------
>UniRef50_C7H533 Acetyltransferase, GNAT fam... 25.3 4e-15
MNTYVT-GSTIRQLREAKGLTQAELAGTLSVstISKWETAKGLPDISLLEPLAAALGVSVLELMQGEPIINRNRAANLLRSKL--------------
>UniRef50_B7JU43 Helix-turn-helix/TPR domain... 20.0 4e-15
------LGQRIKELRKQKKLTQEKLADGitRSYLSQIEKGLIQPSYEVLEALSNKLNCSVEDFFDVVENKELTLSQIKKDIKAAEN-----------
>UniRef50_C9LBV6 Putative helix-turn-helix p... 25.6 4e-15
----MILADKIVNLRKRAGWSQEELAEkvSRQSISKWEGAQSVPDMNRILKLSEVFCVSTDYLLRDDIEEVPCIVNPLEEAEPLED-----------
>UniRef50_B9CLW2 Transcriptional regulator, ... 18.1 4e-15
MDIVK-IGKVLQELRKEKGLTQEQLAEQMGVttVSRWETGSNMPDLDILMELSDFYAVDLREILCGErdKELRETILEVADYSNDEKERLLQRL---
>UniRef50_A7VTE0 Putative uncharacterized pr... 15.8 4e-15
-EVSAVFRIRLKELRENAGLSQYGFAEKIgqSTVGNWEAGSREPNFKTMERIADFFGVSVDYLLGRETVAGGPPEPS--------------------
>UniRef50_C2HC66 Transcriptional regulator n... 20.2 5e-15
--------DRIKELRKQHGWTQAELAKKMSVstIGSWEVGRAEPNSEALTKLAHLFNVSTDYLLS------NHKTPEWATKEDIIELDKLLE-----
>UniRef50_A6NS69 Putative uncharacterized pr... 17.6 5e-15
MNLEK-FSANLKYLRQKKGLTQGEMAKLLGVTtyQKIEYGKVNIPVLTLCFLADYFGVTTDYLLGREEKHCDGD-----------------------
>UniRef50_C0E8T1 Putative uncharacterized pr... 23.3 5e-15
-ELSRVLGSRIRTLRQQKGMSQEELAFKASLshLGQIERALKNPTVDTVSHIADALGITVDQLFQFDLPKQERE-----------------------
>UniRef50_C9A3P4 Transcriptional regulator n... 21.1 5e-15
MEM----GEVIRQYRKKKGLTQEELAKRLGVtaVNKWEKGHSHPDILLLAPIARLLDISLDTLFSFEKE------------LTVTEINQIIRELD--
>UniRef50_C0C2L7 Putative uncharacterized pr... 16.9 5e-15
MD----IGLRIKKLREQQKISQEELALKisRQTVSNWETNKSCPDVKSLIILSNVFNVSLDSFIKEDIKEMREIVEKAAIKKF--------------
>UniRef50_A1UVQ7 DNA-binding protein n=35 Ta... 26.0 5e-15
--LVQRFGAAIRQLREARAWSQEQLAEHAgrSYVGEIERGTAIASIVTVDKLARAFGVPIARLLSPAGDAGPPPH----------------------
>UniRef50_Q3MB21 Transcriptional regulator, ... 20.0 5e-15
-NIEYRFGKAIRRRRRELDYSQEELAEKAgrNYISSIETGTRNPSLKNIEKLAKALNISISDLFTNYGIEAEDTEY---------------------
>UniRef50_A6NRE8 Putative uncharacterized pr... 28.0 5e-15
--MKVCLAENIRMLRKERGLTQEQLAEAMGIttVSKWETGSCVPDVSLMMELAEFFETSVDVLLGYEQQSMALEDRLERLKNLR-------------
>UniRef50_C6JKA9 Transcription regulator n=5... 15.5 5e-15
MDKEINVGAIIKRIRIEKGLLLKDVAEkiSSSMLSQIEKGNANPSLNTIKSIAQALEIPLFKFFIEPEKEDISINILKKEDRKIINTKKIRYELLSP
>UniRef50_Q1IRT4 Transcriptional regulator, ... 27.8 5e-15
-----QIAQSIRNLRQRAGLSQRQLALrvPRTYVSKIENEKATPTLSSLERLAKALQVTLPDLLTGGQPSREEQVRDLMSDSFLAELMPICQQLN--
>UniRef50_B7C9Y7 Putative uncharacterized pr... 24.7 5e-15
----MILADKIIEERKKNGWTQEDLAQKLGVssVSKWESAGAIPDLKKIIQLADLFEVSTDYLLKDEIEKENtdTDCELHRVTMEEANAYMDE----
>UniRef50_B9E7X8 Putative uncharacterized pr... 20.7 5e-15
---MNTLGSRIRNLRKEKKLTLEALadYMTKGMLSLIENNKNNPSMESLEYIAERLGTSVSALLEDGSEVTTNNIYNEIKQILKVPNISYQKEID--
>UniRef50_A4XZG4 Putative phage repressor n=... 19.3 5e-15
---METLGQRLKRLRKAKGMSQQALAEECgqSRIGNYEADLRAPSLSDLLLIAPALGVSLAELAGSDEWTGAYGVQVQVKNHQVRE-----------
>UniRef50_A8STQ9 Putative uncharacterized pr... 14.0 5e-15
MIDQVKIGNFLRKLRKEKGMTQEEIATKFGVssVSRWENGNTMPDLAILVELADYYDVDIREIIDGERKSENMEKETKETLLKIADYADKQKR----
>UniRef50_A0Q3S9 Transcriptional regulator, ... 17.5 5e-15
----MNVGENIRKYRKEKGLTQSELAEKTHlnTIQRYEKGHRQPTMQVLEKIADALGIPVYRlfNDEESLKAIEKAENILKNFK-------------
>UniRef50_B0MLS3 Putative uncharacterized pr... 24.1 5e-15
----MSLGTNIQFYRKQKNMTQEDLAEfvSRQTVSKWESDTAFPETDKLITLSDYFGCTLDELIKGSAEENFTEDAAGYDKEM--------------
>UniRef50_C9RVX6 Transcriptional regulator, ... 24.6 5e-15
---MTNLGETLKQLRKQRRWTQEQLAEqvSRSQISKWENGSLLPDVQSLEKLCQLFNISADFLLGGETRQRE-------------------------
>UniRef50_B5UXH0 Transcriptional regulator X... 21.8 5e-15
---MKTFGNIIRDLRKQRGITQKELAhqLSESTIGMYERNERQPDYNTLIRIADYFNVSTDFLLGRDFNVTEDGNKIELDQ----------------
>UniRef50_C0BEU7 Putative uncharacterized pr... 22.8 6e-15
MEINYaiGKRIRETRKQRGLSAEELAEIADLsyISYIENAKRKPSLESLIKISNALEITIDELLYGNLLYNPTEYQTDI------------------
>UniRef50_UPI000196B9BA hypothetical protein CATMIT... 16.2 6e-15
--MKTKFGTNVKQLREKRGIDQKELGEIVGVstVSSWEINRTEPKMGIVQQLADYFGVSTDYLIKGNHDD---------------------------
>UniRef50_UPI0001C3761C XRE family transcriptional ... 19.7 6e-15
------LGDILKELRNKKNLYQQDLADivSKSTIAMWETNKREPDLLMLKKIANYFEVSIDYLLSDT------------------------------
>UniRef50_B8DB49 Gp33 n=12 Tax=Listeria RepI... 20.7 6e-15
------FGNRLKQLRKNNNKTQEDISkgISRGAYSHIENGRNEPDMETIVKLANIFGVSTDYLLGRSndTIAAHIDSNATEEEMEEILAYIEE----
>UniRef50_D1RT89 Transcriptional regulatory ... 19.8 6e-15
#NAME?
>UniRef50_A5Z7J4 Putative uncharacterized pr... 18.3 6e-15
----MTFSSKLQKLRKDNNLSQEQLASevSRQAISKWELG-TLPDINNLVKISNFFDCSLDYLMNDDKEDQFEEEFSNEQNKIANN-----------
>UniRef50_C9M9D2 Toxin-antitoxin system, ant... 22.2 6e-15
----ITMGANIRELRKKRGISARVLAEAVNIStvYDIENGRTLPSVPVLNAIAQYFGVTTDYLMGLDEPGAPS-SADKQTAASDNEAASYPNDP---
>UniRef50_A9VS89 Transcriptional regulator, ... 17.3 6e-15
------IGENLRKLRKTNNLTMKDLGKKLNlsTISGYENGNRKPDYDTLNKFADFFEVSTDYLLGRDVAKNTSKDNEAYNPLADPDL----------
>UniRef50_C6M778 HTH-type transcriptional re... 20.5 6e-15
--MNKTIGQRIRQKRKEFKWTQQELAKkiSHVAISQWESNTTKPNAENLYELSQVLGCDLGWLLKGEGEDTNTNV----------------------
>UniRef50_A4ISZ9 Prophage LambdaBa04, DNA-bi... 24.3 6e-15
--MMKKLGEMLKRLRKQQRWTQEQLAEqvSRSQISKWENGSTLPDIQSLEKLCRLFNVSADFLIGSEVQRRE-------------------------
>UniRef50_B8HGK7 Transcriptional regulator, ... 17.7 6e-15
#NAME?
>UniRef50_B9Y731 Putative uncharacterized pr... 21.2 6e-15
---MKTLGEKIAGLRQEKNMTQQAFADVMgrQAISNWERNKTEPDVAALKKIGQIFGVDMNDLLTDIHLERQAIDTRPLTRLFLAILA---------
>UniRef50_C0CY08 Putative uncharacterized pr... 28.4 7e-15
----MSFAEHLRQIRKEKGLSQEDLAElvSRQAVSKWEQGAGYPEVETLLLLSNRLNISLDSLMATEIARE--------------------------
>UniRef50_B9MNH2 Transcriptional regulator, ... 15.7 7e-15
------VGKRIKELREKCGLSMSKLAKIAGvsTLSYIENGERNPTIDVIIKICNALDITLVEFFGGEEKPHMESPKLQELLVYAKKLSEKELEYL--
>UniRef50_B9KL60 Transcriptional regulator, ... 24.7 7e-15
MNSNHLIGQRLRQIRKNLALSLSGLSERSGVstLSQLERGLGRPSLRTIERISQALGVPPFWLLEMPDQHNPE------------------------
>UniRef50_Q1CP27 Transcriptional regulator, ... 21.3 7e-15
#NAME?
>UniRef50_C5ESK2 DNA-binding protein n=2 Tax... 17.5 7e-15
ME-DINLGKKVQDFRNKSGMSLRELAKRSGlsMLSQIERDLVNPSIGTLKAIAQALDVPMFKFFKDDEPQVQMIVRRGENKTIGHPDADLAYTLLTP
>UniRef50_A5N9B0 Predicted phage transcripti... 16.9 7e-15
----MNIGENIKRIRTQKGLTQKELAKSIHVttIQNYENNRRKPSVDTLDKIAKVLGVTINSF----------------------------------
>UniRef50_C7GBK6 Transcriptional regulator o... 26.5 7e-15
----MTMAENIKTYRNKRGLNQYEFAEKLGIsaVSKWECGQSCPSIENLCVISEILDVSIDTLIGENSDSEK-------------------------
>UniRef50_A9VF72 Transcriptional regulator, ... 18.9 8e-15
#NAME?
>UniRef50_A9KQH8 Transcriptional regulator, ... 22.1 8e-15
MDTEK-IGKFIADRRKVRGLTQQQLADDLGLtaISKWETGQGMPDITTLPILAEMLGITVNELLKGELNQSIDKKEN--------------------
>UniRef50_Q11FV8 Transcriptional regulator, ... 23.5 8e-15
MDIRELFGSNLRRYRLAAGLSQEAVAERIgrAHVSAMERGVQNVTLLTLWHTAQAVGVKPADLLAETDSTERASGIAAPSRKTRK------------
>UniRef50_C0CR55 Putative uncharacterized pr... 28.2 8e-15
------LSEKILTLRKKNGWSQEELAEKCGVssISKWEGNLSTPELSKIVLLSELFQVSTDYLLKEDVQPQTDTDAE--------------------
>UniRef50_Q4KKB9 DNA-binding protein, putati... 26.4 8e-15
------FAERLRSLRKQKNLSQTELGQLahYTHIGRYERGTSRPSGDTLKRLADALDVSSDYLLEgsDDAAKAKFEDRELLRQFQEVEQIPEE----
>UniRef50_B9YB22 Putative uncharacterized pr... 21.8 8e-15
-------GQLIRELRLKAGWTQKELGMKIGIsaISKWERGLSFPDITLLPRLAEVFHVSVGEIISGQQLSEPALNPEQLDDVVADTLAYSQRDS---
>UniRef50_Q97IR2 Predicted transcriptional r... 17.7 8e-15
-----IIGDRIRNSRKSKNYTQENLAEYLDVsyVSKIECGKTKINLETLMKICKFLNITPSYILTGSTTDSENYQKNEITDMLK-------------
>UniRef50_D2NYS3 Transcriptional regulator n... 19.0 8e-15
------FGKILKTLRINRGMTQADLGSKLNIssISKYENGNQFPDTDTLKRIADIFNVSTDFLLGREEAIPQNLAFDDLRGLTEDDLKKV-------
>UniRef50_Q9KCX6 Transcriptional regulator n... 16.2 8e-15
------FPERLRYLRKKHGLTMKELGKKINvsTISGYENGNRKPDMDTLVKMAEYFNSSTDYLLGRTEEPAPYQKQPPEKQFLYSE-----------
>UniRef50_B2S813 Transcriptional regulator, ... 17.4 8e-15
MSNSAEIGMNLARLRKRRGLTLDGLAEliSRAAISALENGAGNPRLETLWSLANALGIEFGELVGARNDVEVVEADGISVRLIDRQ-----------
>UniRef50_Q03N49 Transcriptional regulator, ... 19.5 8e-15
----MKFGDRLKKGRTELNLTQEQVArfITRQTISSWENEKTYPDIISLIKLSDYYHVSLDTLLKEDTGMREFLEKKDVTRKIKPIYRNLI------
>UniRef50_Q5WIQ0 Transcriptional regulator n... 24.0 9e-15
---MHSFGSKLKQLREEQGFSQEQLAKevSRQAVWKWETDKGLPDIQNIVRLSELFDVSTDYLLKESELIAEPTPSRK-------------------
>UniRef50_C7H8I0 SOS-response transcriptiona... 20.3 9e-15
----MSFPELLRQCRKQKHMSQAELASLLGVtaVGKWESGKSSPDPTTVAKLAEILDTTADYLLGLFDPTAEGQTEER-------------------
>UniRef50_C2CYY2 Transcription regulator n=2... 21.4 9e-15
--IMTELSKKIKQYRKEKNLTQKQLAEkvSRKLISNWENGRNFPDFRAMIRLSEIFEIKIDDLLKNDN--KVIEHFDDQGKQTKKD-----------
>UniRef50_C9AD53 Predicted protein n=1 Tax=E... 21.9 9e-15
------LGKNIKELRQSKKMTQKSLAKMLNVtaVSKWERNESNPDIQTLISLSNYFNVSVDEMLGRKRPT---------------------------
>UniRef50_C8W874 Transcriptional regulator, ... 25.3 9e-15
---SETLGRRIARLRLAKTATQERLAKELNVsaVSKWESDINYPDISLLPDLARFLGVSVDELLSGaeSVAAQEGTAEVVSVAADEPAEIVEEP---
>UniRef50_B0PDA6 Putative uncharacterized pr... 22.9 9e-15
MDYYE-IGQRIRKIRKAHGLSQESLAERVGIshMSHIETGNTKLSLPVLVALADALDVCTDDFLHKRSTFVRSASIDAIIQIL--------------
>UniRef50_C2EY84 Possible transcriptional re... 20.8 9e-15
--LTMEFAKQLKKLRTDKGLSQEDIAQKIhrQAVSRWEAGSSVPDLETAVQLAAFFDVSLDWLVLNKQLADNITNQDIL------------------
>UniRef50_UPI0001C36EBC transcriptional regulator n... 17.6 1e-14
MNINqnigKRIKALRKKNNLTQCQLAELlsRSTVLKYETGRQIPPVDRICDIADIFDVSTDYLYGVSD-----------------------------
>UniRef50_C6Q1A6 Transcriptional regulator, ... 9.7 1e-14
-DFNLIIGKNLNNIRRQKGLSLDKVAELTGVsmLAQIEKGISNPTVTTLWKIATGLNVSFSYFMEEENREIVYVSHNNIKPILENDKKMMVYPL---
>UniRef50_C1PDA9 Transcriptional regulator, ... 24.5 1e-14
-NVKAIFAARLKKVRAAQGYSQPELAKRVGVsnISNYETGYSFPSIKVLYRISQVLKVSIDYLLGLTN-HVGLKTNEAVSNPEKKLLETLSHEPD--
>UniRef50_C8WGL4 Transcriptional regulator, ... 31.8 1e-14
MDARNT-GTLIRALREERGLTQRQLADALGVtaVSKWERGGGCPDIELLPGLSERLGTPVETLLDG-------------------------------
>UniRef50_A6LTV9 Helix-turn-helix domain pro... 22.3 1e-14
#NAME?
>UniRef50_C5QAP5 Transcriptional regulator n... 22.2 1e-14
------ISKQIKDLRKQHNYTQEELAEKlsRQTISKWEQGISEPDLIMLMQLSQLFSVSTDYLITGSDN----------------------------
>UniRef50_D0WI56 Toxin-antitoxin system, ant... 23.8 1e-14
--MKIEIAKRLYEYRRASGLSQEQVAAKISVsaVSKWECAESSPDTDNLIALAMLYGVTVDELLFADPEKTAAETTKGTIRTNDAE-----------
>UniRef50_A3ICU1 Putative uncharacterized pr... 19.5 1e-14
------FNHRLKAARKAKKLTQEQLAGKltKGTISNYENGHSTPSNEMLVLLSKILDVTTDYLLGVTDNPTpdYKLAGISDEDYNNLSAYQKE----
>UniRef50_Q3AEA2 Transcriptional regulator, ... 19.4 1e-14
---RIAVGQKLKALREKKGLTLEEVSQgvSVSYLSRIESGQVNVSIATLQKLATFYEKNLLYFFEGMDTKEQKLVRAGLGQVLETDEEGIKVELLT-
>UniRef50_C2E976 Transcriptional regulator n... 18.3 1e-14
-----NIGKRLKDARIESGYTQEQVAEqvSRQTISSWENGRTFPDIVSVVSLSDIYDVSLDVLIKGDEKMLEHLEESTNIVKSNKKL----------
>UniRef50_A6NXK1 Putative uncharacterized pr... 21.7 1e-14
--LEEIIGTNIAKYREAAGLTQAALAEIIGIStvSRVERGQKKMKVETLYATAKALNVSVNALLSTDSSAAQLANINQLLAGQSDEYLEGIERL---
>UniRef50_D2U0V0 Phage transcriptional regul... 20.3 1e-14
--------ERIRQARNHNKMTQESLGKRIGVstISQWESGTTEPNGKNLVSLAKALGVTIEWLLDGDEKNAE-------------------------
>UniRef50_C3RNC9 SOS-response transcriptiona... 17.8 1e-14
#NAME?
>UniRef50_C7N6T3 Predicted transcriptional r... 19.5 1e-14
----MEVGNRIREERDRANLSQEGLAEKisRQTVSNWETGKTYPDVQSLLLMSNLFGVSIDSLVKGDIVAMNEELDRSASR----------------
>UniRef50_B9MPV1 Transcriptional regulator, ... 16.7 1e-14
-EVYKKIGKRLQELRKQRGFTQEQVAKYLGITqlSHYENGKREVSVDILLQLARLYGCDYNYLLGEEQNTDEQITMNFRADEISDEDLEVI------
>UniRef50_Q08PG6 DNA-binding protein n=2 Tax... 20.0 1e-14
-ELGKRIGQRIRELRTQrrWTQEELAEriSVSFLSMIERGERVAHVETLAALAGALGVSLGELFAGTEQSLAQTED---------------------
>UniRef50_C6J5U3 Transcriptional regulator n... 16.4 1e-14
---------RLKQLRKEHKWTQEELGAKLNLtsISGYENGNRTPDMDTLIKISNVFNVSIDYLVGKSDVRSVDSPI---------------------
>UniRef50_UPI0001794D2D hypothetical protein CLOSPO... 17.0 1e-14
-EVIILLGDKIKKLRKSKNITQEELGKNIGvsMVGMYETNARKPSYEVLIKIADFFCVSTDFLL---NTEEKLDMALDSAKKIHDMVKKGLQESD--
>UniRef50_Q4L9W0 Similar to unknown protein ... 29.7 1e-14
----KSVGERIRNLRKSKKMSQEKLAEKLNVssISNWERDVSSPDIHALLEMTELFGVSLNHLVKGDE-----------------------------
>UniRef50_A6LZT6 Transcriptional regulator, ... 21.4 1e-14
MN-ELNIGETILKLRKERKLTQEELALMIGISavSKWENGNSMPDISILAPLARALNTSIDTLLSFHKELSEEEVNNIKSKLTK-------------
>UniRef50_A0YQ30 Subunit S of type I restric... 24.6 1e-14
---RKKLGSNIRQLRRSQGLSQEKLAEKAdrTYIGAIERGERNVSLDNIVAIAHALGVPASKLLEGVD-----------------------------
>UniRef50_C3BBP1 Putative uncharacterized pr... 20.7 1e-14
---KMELGSKLKKLRKEHNYSQNQLADKLNVTavSKWENDKCAPDIINLVQLSDLYNVSLDYLIKSDKELQNHLSLENNRLKVMK------------
>UniRef50_C6QBJ6 Transcriptional regulator, ... 22.4 1e-14
--LSIIVGENLRHLRRKSGLSLEQLAAKSGVsmLGQIETGKSAPTINLLGRIAEALQVSVPSLISHPAAGGTVIVPRD-------------------
>UniRef50_B4D2K8 Transcriptional regulator, ... 19.6 1e-14
-DLKSLFGTTIKSKRSELGMSQEELADRAgrTYVSDVERGMRNVSLISIEKLAHALGLSVWRLFEQASNGTAPDQLEILLVEDEPNDIELTQR----
>UniRef50_A3CR12 Transcriptional regulator, ... 20.9 1e-14
----MKLANKLFELRKEKGWSQEKLAEQisRQSISKWESGQALPELEKVVELSKIFQVTTDYLLLEDSDKPEIKPveDEKNRYYKEVKSY-------
>UniRef50_C2M038 DNA-binding protein n=1 Tax... 21.4 1e-14
----MELANVIKKYRKLNNWSQDELADivSRQSVSKWESGKNYPSLDILVVMSDLFGVTLDQLVKGDIELKKQI-----------------------
>UniRef50_Q194N9 Sse9I control protein n=2 T... 34.7 1e-14
--LQRTFGQNLRDLRVARGLSQEALAELIgrTYMGGLERGERNPTLKSVERVAAHLDVDPLSLLTAESCKSSAP-----------------------
>UniRef50_B5V5C2 Transcriptional regulator, ... 22.6 1e-14
MDYKK-LGNRIREERLKLNLTQEILAenISVSYMGQIERGERNLSLDTLVKLAYRLSVTVDYLLLDSVQANNENSIKQFASLID-------------
>UniRef50_A3CL00 Transcriptional regulator, ... 24.4 1e-14
----MNLSDRIQYLRKARGISQEGLADQLGVsaVSKWESEQSMPDLDKIISMSDYFEVTTDYLLKGMEPVVQKEEEQSIKHR---------------
>UniRef50_P55409 Uncharacterized HTH-type tr... 25.4 1e-14
MDMRKLVGSNFARLRREKGLTQEEVEARSGFsyLSSLERGRRNPTVITLYELAQALGVSHVELVTPTDETP--------------------------
>UniRef50_Q4A0R4 Putative transcriptional re... 17.2 1e-14
-NIQSIVAKNIADYRKKHQLSLDKVANATGVsmLSQIEKGQSNPTITTLWKIANGLHISLSQLTSTSNDTIDFIDESDIIPLIDKEVS---------
>UniRef50_A8S6U2 Putative uncharacterized pr... 26.5 1e-14
--MNTLLGQRIREQRKEKGWTIEQFAERVDLsyVGDLERGVKIPKLETFIRIVEVLDVSADVLIRDSVPSASHVADDELSRKLSQ------------
>UniRef50_D0D911 Transcriptional regulator, ... 25.0 1e-14
#NAME?
>UniRef50_B7AQG6 Putative uncharacterized pr... 16.1 1e-14
MD-QEKIGRFIAETRNQAGMTQKELAGKIGIstISKWECGKSMPDITYLETLCDSLAISMNELISGERLSDTAYSP-----KAEENIMSLMKE----
>UniRef50_A9KQE6 Transcriptional regulator, ... 25.3 1e-14
----MKFCDKLIELRRERGLSQEQLADqvSRQSVSKWESDQTMPELSKLITLSEIFEVSLDYLMRDYIMDRSGTREKKDNTVDDKDI----------
>UniRef50_C2CXR2 XRE family transcriptional ... 17.9 1e-14
MHDAETIGKRIKKIRIKNQLTQNQLAEkvTQQTVARWENDKHQPPITAVQDLAKLFDVDVSYFFGED------------------------------
>UniRef50_Q1A696 Transcriptional regulator n... 15.3 1e-14
MELDyaIGTRIKERRAKKKWTQEMLASAVGIshMSNIERGRTKVSLGTLTDIANALDTTLDELICDNLVRGKVVFDEEISQELKE------------
>UniRef50_A3DDF7 Transcriptional regulator, ... 22.7 1e-14
----MQIGAKIRQLRIANQMTQEELADRasKGFISQIENDLTSPSINTLVDILQCLGTDLKTFFSDSEDKQIVFREKDYFSKTDNELKNTIE-----
>UniRef50_C0FZJ9 Putative uncharacterized pr... 22.2 1e-14
----KEFGKRLHDVRTSRGITQEELAVRLgkQHVSRMENGERSCSIDLLIELSCILHVSTDYLLMGSEPSKEKVKNDLLS--IISELSTIAKKI---
>UniRef50_UPI0001B57A23 transcriptional regulator, ... 17.6 1e-14
---------RIREFRTLRGLTVRQLADQAGVStiSQVERGVTDPSLETMRRIAEVLDIPLFSLFQEPDEETVAVIRHDDRYRI--------------
>UniRef50_A5N2H4 Predicted transcriptional r... 15.4 1e-14
------FGEKLKKLRMDKNMTQQELAkkISSSTIGMYEQNRRSPDIETLKLIADYFQCSTDYLLGKNDIEN--------------------------
>UniRef50_B1BAG9 Helix-turn-helix domain pro... 17.4 1e-14
----MNLGERIKMLRLEKNLTQSELAKIAGIsaIGNYERGTRIPNIDILLNISKALGVTINNLLEFDVKLDNGGTASYSFKNRISDIDKLEVESLS-
>UniRef50_C5RHU2 Transcriptional regulator, ... 21.5 1e-14
--MNNSLANRIKDLRKNNGYTQKELSSliGQTTVANYEQGTRIPDTEKLNKMADLFEVTLDYLLGRNEKISPSNKEVKSKTIDLKSANETYLEYL--
>UniRef50_C2D5V7 XRE family transcriptional ... 20.0 1e-14
----MQFANVLRKRRKELHLTQQQLADKLhrQTLSRWENNLSYPNLDTLVNLSEFLAVPLDILLKGDGNLMVNKISQDVRDKDK-------------
>UniRef50_C2SQT4 Hypothetical phagelike prot... 14.5 1e-14
-NISKYVGQQIKHYRKLKKMTQKELGLRIGknTISSYENGTNEPEQDALFAIANALDVSINDLFPSTMEP---------------------------
>UniRef50_C2L017 Transcriptional regulator n... 22.1 1e-14
-------GKKIKYYRNEKSLTQDNLAERisRQTISNWENDKSYPDINSIILLSEVLEVSVDNLIKGDVEQMKLEINSEEVKRMK-------------
>UniRef50_C9RC67 Transcriptional regulator, ... 22.1 1e-14
------LGLRIKFARLRKGLTQAELAQKLNVhtLGKYERGTNRPDAETLRKLADILEVSTDFLVGRTNDPSP--IPSSLDADVETYLEKIVK-----
>UniRef50_C8WS89 Transcriptional regulator, ... 17.6 1e-14
--MMMTFGERLAQLRRSKGLSQYALAekMTRGQIANYEQGTREPDIETLKKLADFFDVSIDFLVLGKPNVSDFNGLTNEVKRTLEALSQMSVE----
>UniRef50_A8R7R1 Putative uncharacterized pr... 20.3 1e-14
MMDQRKIGIFIATCRKEKGLTQEQLGELLGVtsISKWENGKSLPDPSLYKPLCDILEINLIELFDGERIAEDKVVEKAD------------------
>UniRef50_C2HK27 Helix-turn-helix motif prot... 20.2 1e-14
----MILSDKIILLRKKNNLTQEELAEKLGVssVSKWEMGNSIPDINKIIQLSDVFGVKTDYLLKDEIDDIEYSDDTVEELETKKTIS---------
>UniRef50_C0EHX1 Putative uncharacterized pr... 20.9 2e-14
------FAHRLRQLRLERGLTQAALAKHLDVstVGNWEGGKREPDFATVARLAALFGTTVDDLIGNSPTKAETKLirKAEHIPEQEREKILQ-----
>UniRef50_B8I150 Transcriptional regulator, ... 27.9 2e-14
----MTLGENIRELRKKKGLTIEALADElsYSTIGMYELDKRKPDYDMLCKFAEYFNVTVDYLLG--------------------------------
>UniRef50_C2EUL0 XRE family transcriptional ... 16.5 2e-14
MelEMNFAQKMKSYRQKNNWTQQDIAErvSRKTISSWENSRSYPDIFMLVQISDLYRVSLDDLLREDHKMIDSYKQEHEINKKER------------
>UniRef50_B1I2S9 Helix-turn-helix domain pro... 21.9 2e-14
---MNRFGETLKRLRHRMGLRQNDVAGMLgrSTVANWERGVKQPSLDTLIKLSETFGVSLDELVGAAQPTAPLPPA---------------------
>UniRef50_A6LZF6 Transcriptional regulator, ... 24.1 2e-14
----MSFQEQLQTLRKAKGLSQEKLAegISRQSVAKWEVGQSYPDIARLIALSEFFKVSIDKLVNDYEENCRLSIEENKVNNINRNIIDFL------
>UniRef50_A3IAI3 Transcriptional regulator n... 21.5 2e-14
#NAME?
>UniRef50_Q896S6 Putative transcriptional re... 16.9 2e-14
----MEISERLQQLRKLANYSQEQLADMLGVsaISKWESGQSNPDISNVIKLSGIYNVSTDYILIGKEPNSELTENKMETK----------------
>UniRef50_B2JWV8 Transcriptional regulator, ... 22.9 2e-14
#NAME?
>UniRef50_Q02WQ6 Transcriptional regulator, ... 14.6 2e-14
#NAME?
>UniRef50_C7Y7Z0 Rad protein n=1 Tax=Lactoba... 21.0 2e-14
----MNLAERIKNARINKHYTQKDLAELINvtTVSGWELGRNEPSIDTLKKLATKLDVSFDYLAGVSSHSDSNISDTDLDALLDN------------
>UniRef50_A0PPF1 Transcriptional regulator n... 22.5 2e-14
----------LRAVRRQRGLTLEQLAQRAgkSYLSKIERGQSTPSIAVALKVARALDVDVGRLFSDESAHETITADRAHDR----------------
>UniRef50_A7VCI6 Putative uncharacterized pr... 18.9 2e-14
MD-QISIGRFIAAERKRKGCTQKQLAEKLNIstVSKWECGKGFPEVSLLLPLCKELDITVNELLSGA-----RVSEEEYQKKAEENMVNMIKERE--
>UniRef50_B2HYY3 Predicted transcriptional r... 24.0 2e-14
#NAME?
>UniRef50_Q3DNV7 Transcriptional regulator, ... 20.5 2e-14
--MIENFALNLIRLRKQKGLSQKELAKKIGmqTISNIENQKGYPTFSNLDKIARYFNVSATELFGTPQQIELERVmdEYSRKAEKILSAV-------
>UniRef50_C0EBZ8 Putative uncharacterized pr... 26.6 2e-14
MKVRrkLPEKIQRERKKMGLSQEKLAEKIGVsaITKWENGLASPELEKIVSLSECFKVSTDYLLKDNITEPTPPQESAL------------------
>UniRef50_B6FXL4 Putative uncharacterized pr... 24.7 2e-14
MN-KQSFGEMISSLRKDRGMTQLDLAKKMGVtaVSKWERDLSFPDINSIPKLAEIFDVSVDELMQVKSDVNVGEEEVVKESKFEE------------
>UniRef50_C6VLM0 Transcriptional regulator, ... 19.5 2e-14
----MELGQALKLQREALGLTQQVLADQLhrQTVSRWENGSTYPNLDTLVELSDRLQISLDKLLKSDEVPVAPVviSRDVQLKRRYLRGLI------
>UniRef50_A8Z5P9 DNA-binding protein n=35 Ta... 25.4 2e-14
----MKLAEAIKEQRELKGWSQEELAnkVSRQSVSKWESAKNYPSLDILIAMSDLFGITIDHLIKGD------------------------------
>UniRef50_B9J6N1 Prophage LambdaBa02, repres... 19.5 2e-14
-------GERIKQLRKARGWTQDDLGEAVgkATISLIENNKRNREERSVTKFADVLDCTTDYLLGLSDDPKLSGEQNTRLKKDFDDIYNKLKEL---
>UniRef50_B1HMP7 Transcriptional regulator n... 22.5 2e-14
MDLFSQVGMNLREIRKNKRMSLEELASVSNVstLGKIERGETNPTVNILWKICRGLHIPLISLLSFEENVE--------------------------
>UniRef50_A3DI83 Transcriptional regulator, ... 17.9 2e-14
------FNEILRQLRTEKNLSQKDVADAIgrTTYTKYETGKSQPDFVTIQKLAEFYSVSVDYLLGRTDIRNppEEYTQKHKVTKRDLMQY-------
>UniRef50_A5KJ75 Putative uncharacterized pr... 16.9 2e-14
MD----IGLQIKKFREQQKISQEELALKisRQTISNWETNKSCPDIKSLITLSNIFNVSLDNFIKEDIKEMKEIVEKATIKKF--------------
>UniRef50_D2RAB7 DNA-binding protein n=3 Tax... 23.3 2e-14
------LGEKIRNARVEAGLTQEELAEMisRAAVAKWEGGRGLPDVANLKVIADALGVTVDHLLDKDNAIDLSIIKKPI------------------
>UniRef50_C8Q000 Helix-turn-helix domain pro... 30.9 2e-14
-----AFGKRIRTIRKQKGISQEKLaaQIDRSYMGKIERGEFNLTLTKIYQISEALQVSVVTLFQEDEFPPPT------------------------
>UniRef50_B1CBT7 Putative uncharacterized pr... 23.1 2e-14
MD-KMNFNTNLQNLRKIHNLSQEQLAEkvSRQAVSKWENGTSYPEMDKLLILCDIFSLNMDELVKGNISLDDnkEDKALYENAQNKFSKMI------
>UniRef50_B8CZY8 Putative prophage repressor... 20.6 2e-14
---MEKFGQKLRKLRKEKNLTLRELGNKLNLSflAMYERGERTPSLDKLLLIADFFNVSTDYLLDHSPLED--------------------------
>UniRef50_C5APF2 Transcriptional regulator, ... 29.3 2e-14
MSGRGRLAWNLRLLRGARGLSQETLAVDAGVayLSGIERGVRNPTVDVLDRLAGALGVEIDALLRAPDADDTPPMPLRAGRK---------------
>UniRef50_C6PF27 Transcriptional regulator, ... 18.5 2e-14
------IGDKLKSLRKIKNVTQKDIADYLGVsaIGLYEQNRREPDLETVQKIADFFNVSVDYLLGRTNKrdTSDDVDERLHKVMQEL----------
>UniRef50_UPI000178AA45 transcriptional regulator, ... 20.9 2e-14
MeiHKKVGRNLQAIRKSRGLSLDNVAELTGVsmLGQIERGDSNPTISVLWRIVSGLGISFTTLIEEAETEVTVVSPDDVEPFHEAE-----------
>UniRef50_B5CRR4 Putative uncharacterized pr... 17.0 2e-14
---EINIAKQLLAARHEKKITQEELASYVGVsaVSKWESGVSFPDITLLPKLATYFNVSIDELIGY-----EPQLTREQIKELYSQLKNIF------
>UniRef50_A4J944 Transcriptional regulator, ... 18.8 2e-14
-----IFRKRMKELREGKGLTQQALADaiGKSAIALYETEKRQPDPDTLKKLAQFFNCSVDYLLGLSNE----------------------------
>UniRef50_C9MX25 Toxin-antitoxin system, ant... 17.4 2e-14
MEFKKDFKNLLKKLRTEKRLTQKALADKInvSMISKYEQGTNKPSFSYLSKICRFFEVELDYFLVRSEQQNdnLVLDILNDKSDENFLSFIY-----
>UniRef50_C6JFU4 Predicted protein n=1 Tax=R... 21.8 2e-14
---KNTIGKRIAEARINLNITQEQLEELSgvSTISRFETGRTQPSIENLIKLSKVLNVGIDYFLYDLIPHNETIQSPTVKD----------------
>UniRef50_C2E0F9 Possible transcriptional re... 28.4 2e-14
---MNNLNERLKNLREANNLSQEEVAskISRQSISKWELGDSIPDIEKLTELSKIYGVSLDYLVGNSKSE-SIKINEQILRKKRNALQVIL------
>UniRef50_C7N355 Uncharacterized conserved p... 20.0 2e-14
MN-DYAFGNYIFHLRKQAGLTQAELAKLVGVtaVSKWEVGKSKPSVESVRKLSGLFHVSVDELLRQRDAGRRAEITKVVI-----------------
>UniRef50_B1C3C9 Putative uncharacterized pr... 23.3 2e-14
--MNVILADKIIELRKKNGWSQEQLAQkvTRQSISKWEGEQSVPDLQKIILLSEIFGVTTDYLIKDEIEEenEDVDLKVRKVTLTEAKEFLN-----
>UniRef50_A5I4G6 Putative DNA-binding phage ... 15.9 2e-14
---MKTIGERIKELREEKGINQLELSKivHKGSVSNWENNKRTPDADMLTKIADFFNCSVDYLLGNTDIKNK-------------------------
>UniRef50_C0B6V1 Putative uncharacterized pr... 20.2 2e-14
MDL-IKIGKYIAEKRKALGLTQKQLAEKLNMssVSKWERGICLPDVSIYMELCSILRISINEFLAGEDIGAEN-----VIEKSDSNLIQITKES---
>UniRef50_A1BAD5 Transcriptional regulator, ... 17.0 2e-14
------VGARLKELRSAANMSQRQLAEASGVPhvSMIETGRSSPSVASLRKILGGLGVTMSEFFEPDLPQSPQPFFTPA------ELRDLTSRL---
>UniRef50_C7XUY0 Transcriptional regulator n... 11.0 2e-14
------IGDKIHELRTQKRMSQTDLAKAisQQAITKWENGKSEPSSSVINSIANYFNVSTDYLLGRTSEKLPDKDLSKNQKLIAYSID---------
>UniRef50_A7VUG4 Putative uncharacterized pr... 21.1 2e-14
-------GSTIKSLREKQRLTQSQLAEKLCVstISKWETGRGFPDISLLKPLACALQVSIPELLSGEQIVNTNRSANVLKSPL--------------
>UniRef50_B5YCY9 Transcriptional regulator, ... 17.0 2e-14
----MNVGKRIRETRKKHNMKLEDLAEKTGLsyISLIERGLKNPSLKALERIAKAFNLPTSYFFSEDNDETIETFLRTKTSLDEDERRMIIQ-----
>UniRef50_UPI0001BC9B80 hypothetical protein Psyrpt... 39.1 2e-14
MPIKNAIAAALKAIRKARGLSQYKLAEVSSRTYVSKLERGQSSPTLEMMSTLSSPLGLSPLALVALTLAAESGQSISSLIMHAEREIDELSQ-----
>UniRef50_C3RJ47 Predicted protein n=2 Tax=B... 23.0 2e-14
MD-NKEIGIRILSARKNLGYTQKQLGNLINVsaVSKWERGIGCPDISLLLPLSEALKMSIDELIGGTVVDKSEK-----------------------
>UniRef50_C0XCM7 Bacteriophage transcription... 18.2 2e-14
----MNIAQRIKDLRLSKHLTQKELAQLLNvtTISGWELGRNEPSIDTLKDLAHIFNVSVDYMAGDTENQNKDKKSIDLEK----------------
>UniRef50_C0FR19 Putative uncharacterized pr... 18.8 2e-14
---KIMFAENLIQLRKLNHMSQDELADQIGVstLSKYETGESLPDIERCKRLADVFGVTVDDLINYEKKDSLGLEVPPKGKHI--------------
>UniRef50_B3QIN2 Transcriptional regulator, ... 14.6 2e-14
#NAME?
>UniRef50_A8TJX2 Transcriptional regulator, ... 15.7 3e-14
--MEELIGPRLRQLRKRRGVTLETLAAGTGLtyLSKIETGKMVPPIATLSRIAQAIGCDMAYFFQSQQGADAFDDRVSVVRADEQ------------
>UniRef50_C0C5E4 Putative uncharacterized pr... 24.3 3e-14
MAIDENVGKNIKKYRLAYKLTLEELAKKisKSTMSKYEKGLISLDVATLEEIADVFQISPAYLLAVQDEE---------------------------
>UniRef50_O48389 Repressor n=1 Tax=Streptoco... 15.6 3e-14
MDLNKQRGSRIESLRASKGISQLELAKMLGysTISKWESGASIPTGTKIVKLAQALGTTTDYILFGDNSENnqQIISTDIDEIIENAMMFDGKPLT-
>UniRef50_Q73AA1 DNA-binding protein n=4 Tax... 20.8 3e-14
----MSLGEQLKKLRESKGFSQEDVAKKIgrQAIYRWENNKSYPDIDNLILLSEMYNVTLDALIKGNQNMKEKIHI---------------------
>UniRef50_B1KW62 Cupin domain protein n=26 T... 23.3 3e-14
MNINSIIAENLKTLRTERNLSLGQLAELSNIsmLSQIEKSDTNPTINTLWKIANGLKVPYTLLLEQKEYDTCIIKKSNLEPQISEE-----------
>UniRef50_A4J2Z9 Transcriptional regulator, ... 14.3 3e-14
----MSFGNRLKSLREKNNISREELAKLLDLSyiSKYENNERIPDHETINKIADYFIVTIDYLLGRSDNPSPSP-----------------------
>UniRef50_B9CLN2 Putative prophage L54a, rep... 19.7 3e-14
----MSLASNIKYYRQRENLTQEELAEKVdrSTVTQWETGWSQPRMGAIQRIASVLNVSVSDLVADSISMNSTSRPAASI-----------------
>UniRef50_UPI00016955C6 transcriptional regulator, ... 22.0 3e-14
----MSFGKTLIQLRESKGLSQYEVAEKLgrARYNSWENEIAKPRHDMLHKLAEFYNVSPDYLLGYEKEKEA--VPSWATTKDKRDLKKMLEDPD--
>UniRef50_B9MNK4 Transcriptional regulator, ... 15.6 3e-14
-ELYKKIGQKLQEARKKAGLTQEQVADYLGVnqLSYYENGAREISIETLQQLADLYGYTLNYFLDDEKSTDPAVSFSFRGEELEKEDLEVI------
>UniRef50_C3IU96 Transcriptional regulator, ... 17.9 3e-14
--MQENIGKVIKEIRKAKGISAFVLGEMIGVsaISQYENGKRKISFEVLNNIAKALNVPMDTLLFVNHEAIEQKIAERGVEALEKE-----------
>UniRef50_B8FRZ5 Transcriptional regulator, ... 16.0 3e-14
MELDM--GKVITAKRKEKSWTQEQLAQAVGVStvSKWETGATYPDITLLPPIARALNTTVDELFSYQNELSDNEV----------------------
>UniRef50_Q12BT0 Transcriptional regulator, ... 22.9 3e-14
#NAME?
>UniRef50_A9KHQ0 Transcriptional regulator, ... 22.7 3e-14
----MKLGEKIVMFRTEHHLSQGDLAEKLGVssISKWETGGSVPDLDKLIALSELFDVSLDNLVKDQEPK---------------------------
>UniRef50_C5N0R4 Cro/CI family transcription... 25.9 3e-14
MNLSKQ----IKKYRERDGYSQEYLAEkvSRQSISNWENDKSLPDIHNLLMMCELFNVTLDDLVKGTIPFVPDIKAQRSLN----------------
>UniRef50_B0G278 Putative uncharacterized pr... 22.8 3e-14
MANSKATGTFIAECRKEKGLTQKALGEKLNVtaVSKWETGRSFPDVAILEDLCQELGISVSELLAGKKIEAEHYQEETE------------------
>UniRef50_D1C7G3 Putative uncharacterized pr... 25.9 3e-14
MERAAGLGARLRAAREWAGLTQEEAASALGVThiSYWENDRRTPGLGHLTRLAEIYGTTVTNLLDPAHEEPAGPQPALLFRDLRD------------
>UniRef50_B8FYE0 Transcriptional regulator, ... 22.0 3e-14
--MKGELAKNICRYRKEKGFTQEELARKLGVtaVSKWETSQTLPDITLLPGLSQLLDISIDKLLGFVSYDKQITIYEEEYKTQE-------------
>UniRef50_A3MUA0 Transcriptional regulator, ... 22.7 3e-14
MelKRSVGERIAALRRERGLSLSELAERAGvsTLYEIEMGRVAPSVTTLWKIANALEVGFGALVPE-------------------------------
>UniRef50_C5ENH1 Transcriptional regulator n... 20.9 3e-14
#NAME?
>UniRef50_Q13H28 Transcriptional regulator, ... 23.1 3e-14
#NAME?
>UniRef50_C7N0T6 Predicted transcriptional r... 19.2 3e-14
MTPAISIGTTIYRLRKEARLTQDGLAMHLGVtsVSKWENGQSYPDIELLPKIAAYFDITIDQLIGYEPQMSRVGIARE-------------------
>UniRef50_B9Y589 Putative uncharacterized pr... 23.7 3e-14
#NAME?
>UniRef50_B0NJE7 Putative uncharacterized pr... 18.8 3e-14
-----AFSENLQFYRKKADMTQEELAErvSRQTISKWESGATYPEMEKILQLCEMFRCDMDTLIRGDATESFAEDNAQYDQHKNE------------
>UniRef50_Q2G3X3 Putative prophage repressor... 23.7 3e-14
--------ERLAALRKRKGLTQVDLAERMGvpTIQRWERGQREPKFEQLFRLAEILGVDASALLSKD------------------------------
>UniRef50_D2BA96 Putative transcriptional re... 20.0 3e-14
MVDLAALGLRVQELRHLRGLTLQQMAGavSVSMLSSVERGQKAPTVVVLGRIADGLGVSLAELVAEPEDRRVIVRRAADQDTVDE------------
>UniRef50_C4FA55 Putative uncharacterized pr... 21.0 3e-14
MNIASKVGSRIRILREAAGLTQSELaaYVTRQSVGNWERGNTLPDVQSLQLVAKALNTKVDGLLGDGLPDMLEETAEARRQ----------------
>UniRef50_B1SCQ5 Putative uncharacterized pr... 20.8 3e-14
---------NISELRKQYQMSQDDFANivSRQTVSNWENGKSYPDVEMLVKISDYFGISVDQLIKKETIPSVAKNSDKQKK----------------
>UniRef50_B1BDL3 Transcriptional regulator, ... 20.3 3e-14
----MNLGEKIKKYRKLFKLTQEELAAkiSKHTLSKYEQNQRKPNIEMLNKIAKALDVTVNDLMEFEELKKEVTSIEETENLL--------------
>UniRef50_B9YDR0 Putative uncharacterized pr... 13.9 3e-14
------LGQRVRRARMKLNLTQEVLAEKVGVstISHIETGTNKVSLELFVSIANALNVTPDELIMDSVPKLTAFYMKDIREELKD------------
>UniRef50_A4X7C8 Helix-turn-helix domain pro... 19.3 3e-14
MDLARTVGSNVHRLRNTAGMSLADLATaiSKTTLHGIEQGHGNPTLSTLWALATALRVPLGELLETPTPRTDVVRADDQRPRI--------------
>UniRef50_C6VKI0 Transcription regulator n=3... 18.9 3e-14
----MNFSDNLKIIRQQKKMTQTDIATqvSRQTISSWENGRSYPDIGMLVQISMAYDFSVDQLLKGDLGMLKHYEAQSANNRRQQRLVAISYDL---
>UniRef50_B0MDL1 Putative uncharacterized pr... 17.3 3e-14
MDIQK-IGNYIKCKRKAQGLTQAELAGLLGItaVSKWENGKCLPDLSLHEKLCDALHITLNELVAGQDIESTQLPEASEQN----------------
>UniRef50_B7AR52 Putative uncharacterized pr... 17.2 3e-14
----ETFISRLEEMRKEKGFTQRELASKVGVnsMSRYIKGERVPTVTTIVSIAQVLGASVDYLVGTSNVKKRQNNADRIRNMSDEELAQFL------
>UniRef50_B0MC71 Putative uncharacterized pr... 20.5 3e-14
---QKKIGAFIALLRRERGITQAELGERIGVttVSRWENGNYMPDIATMLSLCEEFEISINELLSGqsDEFRKKADENVVDSLKRE-----------
>UniRef50_C0ZFK5 Putative DNA-binding protei... 26.9 3e-14
MILLETVGQRIRKLRKANNWTQEQFANRVNVskVSNWERDYTSPSVEDIARIAQICNTESDYILTgtSSAKSDKHLSEFENLFFFELDKLSEE----
>UniRef50_C7XXQ9 Transcriptional regulator n... 20.6 4e-14
----MKFSTQIKMRRKKRGLTQSVVAKkvTRQTISNWEQGKSYPDLNTLVRISDFYQISIDSLLREDQDLQE-------------------------
>UniRef50_B6GBG4 Putative uncharacterized pr... 21.5 4e-14
MDKErsFRDNLLYLRDARNMTQEQLAMLLgrQAVSKWESGASTPDMDRLVRLCEIFEVDLDDLIRGDVTARPVDQALAI------------------
>UniRef50_A2STV9 Helix-turn-helix domain pro... 22.6 4e-14
------FGERLKQARKLSGLTQEELGELVSvmTISKYEAGKISPSSSTLISLSRALHVDIDYFFRETS-----------------------------
>UniRef50_A3WK19 Putative DNA-binding protei... 23.2 4e-14
-NNHHTVARRLKKLRKDKGWSLTACAEHTGVsmLGQIERQESSPTLATLWKLATGFNVSLSWLLNDEQQP---------------------------
>UniRef50_B0A8P8 Putative uncharacterized pr... 17.6 4e-14
------FGQNLKKLRTSKNLSQSKLSKILGIstIGMYEQGRRFPDQTILTKIADFFDVSTDYLLGRNPQNPPTE-----------------------
>UniRef50_Q84IL0 Immunity repressor protein ... 15.1 4e-14
---METLSTRLKELRKEKGYTLDQMAQDLNTttLSRYENGTREPKSETLNQLSDYFNVSIDYLFGKTDERNPKTKDEIivKKAIEEIKDELENSNS-
>UniRef50_Q3ERK0 Transcriptional regulator, ... 21.6 4e-14
-----TLGDRIKFIRTKKNISQQELADivNRSAISLYETNRKSPSRENTYKIATALGVSIDYLLGltDPSFQTDNIHSETAQLMKRLDNMPSE----
>UniRef50_C8WXB5 Transcriptional regulator, ... 22.8 4e-14
--MKDSFGARVRAIRQSRGWSQQELAMRAGVStiSSIERDKRRPSLDYAKRLADALGVPLQVLCDPEMTYEPKRMRNSVYE----------------
>UniRef50_C2PPJ8 Transcription regulator n=1... 23.3 4e-14
--MLPILSVRIKELRKERKWSQKELGEKVDVsfVSKVESGKKQPSREVTAKIAEVFNVTTDFLLGRSDEADLNEMLDVKFKAMKKRLSNLPE-----
>UniRef50_B4RE45 Transcriptional regulator, ... 25.4 4e-14
-----AVGARIRLLRKLKGLSQQALAEAAGVTfiQKYERGANRVSASMLARIARTLGVPVAEMFGEASPTSSAVDE---------------------
>UniRef50_Q5M0H5 Restriction-modification sy... 18.1 4e-14
--IQVAFGKRIKELRKQTGLSQEKFALKIgrTYYASIESGKRNVSLKNIEKIASGFDISISQLFIGVGNKKNKE-----------------------
>UniRef50_A4J2V9 Transcriptional regulator, ... 20.3 4e-14
MVTLIQLGHKIKNLREKKGLSQVQLAHMVGVTniCKIETGQTSGSIHTLKKIANKLDVSVNIFFEDDSS----------------------------
>UniRef50_A1RBM5 Putative Helix-turn-helix d... 14.3 4e-14
MdlSLAIGARVRQERQNRGWTLDQLAEAAGVsmIINMEQGAANPSVGTLLRISDALGVGLPALVESPRPKPVKVTRS--------------------
>UniRef50_Q4KD74 DNA-binding protein n=10 Ta... 24.2 4e-14
#NAME?
>UniRef50_Q8DW57 Putative transcriptional re... 15.7 4e-14
------FPERLKSLRLEAGLTQKQIAEkiKQQSYAQWESGRTKPRSATLNKFADFFGVTTDYLLGKTNIKKEIPEGEELEKELDRAIDN--------
>UniRef50_Q74D98 Transcriptional regulator, ... 20.0 4e-14
--MNCNIGHALKRLRSERGLTQKDLAALVsyTYIGKIERGEQLPSLKILIGISEALGVPVGIFFGG-ESAAEAARLRVVQAGKAGELEKELR-----
>UniRef50_C1FUR3 HTH domain protein n=15 Tax... 19.3 4e-14
-----NIGKCIIHKRKEKGITQEQLANYIGVssVSKWESGSSYPDIVLLPELATYFNISVDELLGYS-PQLTKEDIKKIYSKLSHEFA---------
>UniRef50_P77626 Uncharacterized HTH-type tr... 18.6 4e-14
-NLARFLSTTLKQLRQQRGWSLSRLAEATGVsmLGQIERNESSPTVATLWKIATGLNVPFSTFISPPQSATPSVYDPQQQAMVITSL----------
>UniRef50_C6QSQ4 Transcriptional regulator, ... 15.2 4e-14
MNI---LGKRLKYLREKFNYSQKKVAEAIGIsqLSRYESGDRNPDPELIAAFADFYGVTTDYILGRTDDPqyAPETNIDNIKDTKELNTLIK-----
>UniRef50_A6DY16 Possible transcriptional re... 22.5 4e-14
---DNLFGRRLRAARTERGLEQQQLAEKAgpSSISHFEKGARKPSFDNLRNLAKSLDVTTDYLLGRVDTMDRVESAQRLHRHL--------------
>UniRef50_C6B9D2 Transcriptional regulator, ... 21.2 4e-14
MDVRQTIGWNLRRLRVAKGLSQERLaaEIDRSYVGRVERGMENVTVATLEAFARVLSVNVSALFAEIDPRAPKPKPLRSGRKQKE------------
>UniRef50_C5F7N9 Predicted protein n=1 Tax=L... 20.7 4e-14
---MITLKNRIKAFRYEKGWTLSQLAKKAgiTTLSNYERGTRTPSAEVLKKLADIFETNTAYLMGLTDAPAETLTNSNLKNIEFE------------
>UniRef50_B6FKP7 Putative uncharacterized pr... 23.3 4e-14
------LGNRIREYRKERGFSQEILAEKSGVstISRIEGGQMAMSVGILQRIVKALGVDANVLLGVSTDGNEINIWVSAFSCRVQALKENEQEILK-
>UniRef50_C5EUY5 Predicted protein n=2 Tax=C... 22.1 4e-14
MsiNEHIGGRIRMYRKARELTLQQLADLisRASVSKYENGEITLDVETLSEIADVLMVSPGQLMDFSPPVPKTPKQP--------------------
>UniRef50_C3CR43 Transcriptional regulator, ... 13.0 4e-14
--MSETIGSRIKEVRKSLKMKQNELADAVGVNyiSLYESNKREPSRETVENIARVTNVSADYIMGLSKHKTFDEETSKKITDDVEDIMKRINQL---
>UniRef50_Q81CU4 Transcriptional regulator, ... 21.5 4e-14
-DFLKLVGENIRFLRKKRGLTQEELAEQINLqyIGGVERGERNISMLTLQKIAVGLEVSPDEVLNFSNVNLIDNPQREES-----------------
>UniRef50_B8IHR0 Transcriptional regulator, ... 21.1 4e-14
--------NRIAEWREKRGLTLEALAEATGFsyLSRMQNGSRNVSLKNLAKISEALKVPVADLVPEGEEVPPGGEASPI------------------
>UniRef50_B1R6G0 Helix-turn-helix domain pro... 30.1 4e-14
----MKLAEKLQLIRKREGLSQEDLAEkiSRQAVSKWESGQSVPDLNKLIILSELYNVTIDYLVKETYEFEGSQEKE--------------------
>UniRef50_B0MLD2 Putative uncharacterized pr... 16.2 4e-14
--METFFSKQLQMLRKQSGITQEQLAAKLGVtaVSKWENG-SYPDGDLLPKIADIFDVSIDNLYGRGEER---------------------------
>UniRef50_Q39WB6 Transcriptional regulator, ... 18.2 4e-14
------IGRELKRLRKDRELTQKDLAARVdyTYIGKIERGEQLPSLKMLMGLSAALGVPVSHFFQEESPATNSPLRMADSDVKSMELHKELRQL---
>UniRef50_C8W122 Transcriptional regulator, ... 17.3 5e-14
--MVLNIGEVITAKRKEKLWTQEQLANAVGVStvSKWETGTTYPDIMLLSPIARALNTTVDKLLSYQNELSDEEVDK--------------------
>UniRef50_B7K690 Transcriptional regulator, ... 18.8 5e-14
#NAME?
>UniRef50_C9YFZ2 Putative uncharacterized pr... 30.3 5e-14
-NYKRIVGQRIKGLRQEAELSQEILSERCgrTYLSRIESGSANPTLLVLVALADSLGVQPAELLSND------------------------------
>UniRef50_A8RRP8 Putative uncharacterized pr... 23.8 5e-14
MDIK--LGPRIASLRRAKSMTQEQLALSLGVsaVSKWETGASCPDISLLCPLARALETNVDTLLQFEETLTEEQIDARLNEIVE-------------
>UniRef50_A5VJP0 Transcriptional regulator, ... 17.6 5e-14
----MSIGNRIADLRTNNHMSQFQLAkgIGTSTLGMYETNKRKPSPKVLNKIADYFDVSTDYLLGRKSKADQ-------------------------
>UniRef50_Q5WH76 Transcriptional repressor o... 17.7 5e-14
------FASRLKECRIKKQLTMKELGQALnqSTISGYENGTRKPDLDNLARLADYFNVSTDYLVGRLDSNDSFILHSDQLTSDEK------------
>UniRef50_C9BZU8 Helix-turn-helix domain-con... 21.6 5e-14
---MEDLGSKLRELRVKKGYTQEYVARkvTRQTISKWENNKTTPDIETLKKICEFYSTNINSILNEDNLKNKQNNLLVLTAIIFNIFVTIL------
>UniRef50_A3TUE5 DNA-binding protein, putati... 23.4 5e-14
----TAFGQKVRTLRRGKGLTLQQVADRAGmsTISKIENSNLSPTFDGLLKLARGLDVDLSTLLEGEGGATATSPAPSIGR----------------
>UniRef50_B8CW36 Helix-turn-helix domain pro... 18.8 5e-14
MD---TFASRLRSLRKEKKLRQKDLAGALGvtTIANYEQNLRFPNQDILNKLADYFNVSIDYLLGRSCLRQPTNFTSFKNNHITGENINYSKIIDS-
>UniRef50_A5N1E1 Predicted transcriptional r... 21.4 5e-14
MNY-IALGKRIREERLKLRLTQEKLAEDVDVsyVGQIERGEKSVTLDTLIRITKRLGVTVDYLLKDSVNMENDNFIDQIKQLLQ-------------
>UniRef50_Q2JEL9 Transcriptional regulator, ... 18.8 5e-14
----QTFGERVRAQRHELGLSQEQLADECGltFVGQVERGRRNISLHNILKLADALKIDPAELVRGLQAPSNE------------------------
>UniRef50_Q5LWB9 DNA-binding protein, putati... 20.7 5e-14
#NAME?
>UniRef50_A8SS10 Putative uncharacterized pr... 16.5 5e-14
----MTFGERLYELRNKNNLSQEELAEvvSRQSISKWENDKAYPEMTRLLFMSDYFDVSLDYLMRGIKKENNEEKVTADDADKISNDKYKTKNIL--
>UniRef50_Q09II7 Putative uncharacterized pr... 19.4 5e-14
--MGKMFTDRLIKLRQARGWTKKEFSAKIGKttVGKWENGSNAPTFKDLVKLVGLFGVTSDYLLGLSDSP-SKYAYPPINDNKQEQVEEMFKELD--
>UniRef50_C2HCA8 DNA-binding protein n=5 Tax... 24.6 5e-14
ME-ELSLSKNVANLRKKKGVTQEILAEFIGVtsVSKWETGQSMPDVLILPKLASFFDVSVDELLG--------------------------------
>UniRef50_B6JGR2 Transcriptional regulator, ... 18.9 5e-14
#NAME?
>UniRef50_C0FXX7 Putative uncharacterized pr... 15.6 5e-14
---MKTIGNKIKELRRSKGMSQKDIADKLGVtaVSKWENDGSLPEMTMLPDIASLFGIQIDDLFEYSTEKRYESIEKKLQYGRVMTNMEFENE----
>UniRef50_A5I178 DNA-binding protein n=12 Ta... 26.1 5e-14
----MQLGEKIKYYRKKKGLTIKELSELTNLsfISNLERDLNSPSVSNLQQICEVLGINLMEILKSTEDKEYIVCKDSRSEIFSTDDKKIKFEMLT-
>UniRef50_C2EVI7 XRE family transcriptional ... 19.1 5e-14
----MKFGEQIKERRQELDLTQAEVAEkvTRQAVSNWEHDKTYPDLNMLVKISNVYQISLDSLLREDQKLKD-------------------------
>UniRef50_A6WYG4 Transcriptional regulator, ... 24.4 5e-14
MDILEQLAFNLRRIRVANGISQDELALMSnrAYVGHIERGKKNPTVITLDKLATALNCHIADFFAEIEEESENPTLPR-------------------
>UniRef50_A6LSV7 Helix-turn-helix domain pro... 13.2 5e-14
-NLNSIIGSKLKEIRNKRELSLDEAAKLTGVsmLGQIERGQSNPTVSTLWKISTGLKVSFSFFIDEEQDELEIVDQNNIDPIIEDDARMKLY-----
>UniRef50_A5N2H0 Putative uncharacterized pr... 18.3 5e-14
------LGTKIREYRKSLGMTATSLAEKVGvaTISKIENNKANPSMPTLYKIAEALNTTPSELIKDTEIKSFNINSE--------------------
>UniRef50_A0AEU3 Complete genome n=14 Tax=Li... 15.7 5e-14
MELNKFVGNKIKQYREERGLNQEALAEKLhrQTISRYENGDRKANQDVLFELAKIFNKRLDDFFPERNLPPVDERLVTIAAHIDDDVTE--------
>UniRef50_B0MDE8 Putative uncharacterized pr... 25.0 6e-14
MD-SQKIGKLIKTLRKEKQLTQMQLAEHMNIstISKWERGLGCPDISFFPKLSGVFDVDLEKLLSGRLDVNE-------------------------
>UniRef50_C3WFC8 Transcriptional regulator n... 20.9 6e-14
#NAME?
>UniRef50_UPI0001874126 transcriptional regulator, ... 22.2 6e-14
MdlGAFIGVRVRAFRKAHGFNQDQLAELVgkMTISRYERGVGTPNLDHLVKLCVALKISPAELLPADGISSSREHLPKLRDEAVKKILTI-------
>UniRef50_C7N2R4 Predicted transcriptional r... 23.2 6e-14
----MEVGKTIKDLRTRSGMSQEELAkfVSRQTVSSWENEKSYPDVQSLALIAELFNTSIDALVKGDLAMIDLRIAEAEVKTLKRN-----------
>UniRef50_C6VN07 Transcription regulator n=3... 21.7 6e-14
--MKIVIGSKIKEQRQQHEWSQQTVAErvSRQTISKWELGKSYPDLELLVALSKLFAVSTDELLGLSRRPVQRPWWQLLLRKRSR------------
>UniRef50_D0AHY4 Predicted protein n=1 Tax=E... 15.2 6e-14
MN-EKLFPQRLKELRAEKGITLEELAKKIgkTTLSRYENGERSPKLQLVGLLANYFQVEMSWLSGQSDQRNSLNILPIYTQLSSPRQQKVYN-----
>UniRef50_B3XM16 Transcriptional regulator, ... 17.5 6e-14
----MEFRNYIKKQRNNLGFTQAEIAEKLhrQTISNWEQGKSYPDLDTLVKISDIYKISIDTLLKGD------------------------------
>UniRef50_C9ABR7 Predicted protein n=3 Tax=E... 20.0 6e-14
------IGKIIKEERTKRNLTQEQLAQevTRQLISKWENGKSYPDLDQVVKLSSYFELTLDYLLKEDQQMVQELNLTTHRKRIGLVLIALL------
>UniRef50_Q1JFU0 Transcriptional regulator, ... 16.7 6e-14
--------EKLKTLRTEAGLTQKELAKIisQQNIAYWEKGSRNPKHKSIEKLANVFNVSTDYLLGNTDLKNPNDLDIEKVKESLKK-----------
>UniRef50_Q2RP07 Transcriptional regulator, ... 24.2 6e-14
MELGQQIGRKIRTLRERRGLTQSQLASLLGKstISNFERGKVVTSIQTLDQMAKVLNVRLMDFFDgaDRQHRAERARSSHAQTVRNAADLLPEED--
>UniRef50_A8RWL6 Putative uncharacterized pr... 23.2 6e-14
----MTFGEKLKFLRKQKGFSQERLSQqvSRQAISKWELGESLPDTENVIQLSKLFSVSIDFLLNDNICSEADIPAVQHNTTVLQD-----------
>UniRef50_C6CM22 Transcriptional regulator, ... 28.1 6e-14
-DITARFGQRVKTLRLQAGLSQEAFADKCgrTYISGIERGVRNPTLEVIGVIADGLEIQLQSLFD--------------------------------
>UniRef50_UPI0001C3633A Xre-type transcriptional re... 20.5 6e-14
----MSFSDNLQVLRKRNNMTQEQLAEqvSRQAVSKWESGQSYPEMEKLLIICDMFHCDMDSLVKGDLTLEDQADAA--------------------
>UniRef50_Q0TQP3 DNA-binding protein n=5 Tax... 20.9 6e-14
------FGNRLKTLRKEKDLTQAQLAnkTSASAIGMYEQNRRTPDTETLQTLSNYFNVSVDYLIGKTEIRESAeiDDELPDEAKKEIENFIE-----
>UniRef50_B6GAN7 Putative uncharacterized pr... 19.4 6e-14
------ISQNIKRLRKQAGMTQVELAEKLdrSTITQWETGWSSPRMGMVQKLAGVFGVTSADMLAEDSEGLPS------------------------
>UniRef50_C6W3S8 Transcriptional regulator, ... 22.1 6e-14
MNVTSNLSEKIRQIRLQKGLSQENMADMLGLStyGDIERGRTELSVSRLENVAKLLDVPLPELLGIDSSMSETEWLRQENTRILAENRRLQNELD--
>UniRef50_C6JB67 Predicted protein n=1 Tax=R... 15.5 6e-14
---------RIKDLRIENNYTQRELAAKIGLtmISFYEKGERVPPLDIIVKLVQIFNVSSDYLLGLSDKRYPDEDLGWRSPHIENRFGKILSD----
>UniRef50_C9AY67 Predicted protein n=4 Tax=E... 21.3 6e-14
---MRKIGQQIAAKRKEKNLTQSNLADQLLVSyvSNWERGNSLPDIEKLPQLAAILDLSIDELLGKPAAAVQHYQAGTAQPEEIAELAPLIK-----
>UniRef50_A7VGN6 Putative uncharacterized pr... 19.2 6e-14
---KEMFGQRLREIRKKHGMTQAELGEKTGLayISRIETGKADVSLDCFVKLVNAFDVPADYYLQDSISYDYKVEGGELEK----------------
>UniRef50_C2XY89 Transcriptional regulator, ... 21.4 7e-14
MNI---IGERIFDLRKERKLTQEKIGENIGVstISKYEKGIKIPSRENIEKLADFFNVPIDYLFGKSDTS---------------------------
>UniRef50_P22753 HTH-type transcriptional re... 24.1 7e-14
------IGQRIKQYRKEKGYSLSELAEKAGvsYLSSIERnqTNPSIQFLEKVSAVLDVSVHTLLNEKDETEYDGQLDSEWENLVRDAMA--------
>UniRef50_D0DT23 Transcriptional regulator n... 28.2 7e-14
----MILADKITNLRKKEGWSQEEFAErvSRQSISKWEGGRSTPDMNKILQMSELFGVSTDVLLKDDLTLEDEVT----------------------
>UniRef50_Q03N50 Transcriptional regulator, ... 21.4 7e-14
----MSFKEDIKTLRRQSNLTQEALAQQLhrQTVSTWETGKNMPNLETLHALSQLFNISLEKLLFNEEITMKKDKDPSLATQIDHDVK---------
>UniRef50_C2L099 DNA-binding protein n=1 Tax... 18.9 7e-14
MD-QIKIGKFIASCRKEEGMTQAELAEKLGIsaVSKWETGKSMPDSGIMLELCGFLKINVNELLSG-----ERIMAEFYNKQLEDNLLAMKREVE--
>UniRef50_Q3A2S3 Transcriptional regulator, ... 21.6 7e-14
MERNLNIGEKLKRLRMINSLTQEELGNRADLtyISQLENDTACPSIATLKDILDVFGVSMQEFFTDPVDTEVVFGTDARVQPTNDG-DDIKVELLVP
>UniRef50_D2RAC0 DNA-binding protein n=2 Tax... 23.1 7e-14
----MILADKILELRKQNGWSQEELADKLGVsaVSKWEGAQSIPDMERIIALSRLFGVSTDLLVKDEID----------------------------
>UniRef50_B9MNH1 Transcriptional regulator, ... 21.9 7e-14
------VGKKLRKLRTQKGLSQQQLAKIAGvsTIWYIERENRNPTIKTMKRLATALGVSIEEFLDSETKE---------------------------
>UniRef50_C9A1Q9 Predicted protein n=1 Tax=E... 21.5 7e-14
-----EIGENIKKLRKAKRMTQKEVANQLNVttISKWERNISYPDLDMLVKLSQLFHISTDALLGNTKPT---------------------------
>UniRef50_C2RT45 Putative uncharacterized pr... 25.8 7e-14
MNIASH-GKAIRRIRKIRGLSQSELGDGIgqSFISRIEHGLVLPSIDTLLIIANRLEVPLEYLLESFRTENFQHITNK-----KKELRYLVGQGLYP
>UniRef50_Q2RHS2 Transcriptional regulator, ... 22.2 7e-14
---MKSLGERLAFLRKERALSQAEMAKLlgQSTIAMYEKNKRRPDPETLERLADFFDVSIDYLLGRADSRQKETYPLQDETQAR-------------
>UniRef50_B1R9D2 LexA repressor n=3 Tax=Clos... 23.1 7e-14
#NAME?
>UniRef50_A9VNJ5 Transcriptional regulator, ... 16.7 8e-14
-----TLGEKIKTLRKEKKLTQTELasELTKSMLSQIENGKATPSMKTLQYIAEKLGCETSFLLEEDDVEIVEIIQQMEQLIKANKCDEVYETLL--
>UniRef50_A5KJV1 Putative uncharacterized pr... 16.3 8e-14
----KQIGYRIKEVREQNNFSQAQLAEelSISYISHIENAKRKASLESIIRIVNALGITVDELLAGVQLHNpqTDLDLLMAECTENEKRFIYEMVK-
>UniRef50_Q9CDK6 Transcription regulator n=1... 18.9 8e-14
MEY---FGDKLRALRMEKKLTQNDLAARLGiaSVSSYEKNKQYPSVEVLIQLCQTFDVSADYLLGLSDDKNFNT--STLTEEQLQIVLRLINEFE--
>UniRef50_C7RDF3 Transcriptional regulator, ... 17.1 8e-14
----MKIGDKLKEARLKKNMTQEEVAEKisRQSISNWENNKTYPDIGNVIALSDLYEISLDELLKGSDNFMKHLEESTDLVKSNKK-----------
>UniRef50_A9WFH8 Helix-turn-helix domain pro... 22.2 8e-14
------ISQRLRQLRLARGMTLSDLAQavTRQAISKYEHGHAQPSPTVLQRLAQALGVRPTDLLDGANIRVDVVAYRklGKRQSEHLAALAEEALR-
>UniRef50_Q3B1P3 Transcriptional regulator, ... 19.5 8e-14
-DIIRMLGKNIRHERVRQGFSQEDLAEKAgrTYIGMVERGERNITLLNYAKIADALNLAMHDLMKDLVYPPPPPKQTSKKNRV--------------
>UniRef50_B5YXJ3 Helix-turn-helix domain pro... 19.8 8e-14
#NAME?
>UniRef50_A9FKR7 DNA-binding protein n=2 Tax... 23.7 9e-14
-ELAGRLAKNIKQLREARGLTQQQLAKLAgrATWAHLESGAANPTLGVLHRAAAALQVSIEEMLSAPRATCQLYARDALPTRSPGqvRKLLPDP---
>UniRef50_A8VVJ4 Putative transcriptional re... 21.1 9e-14
--MHSSYGHAIKSLREQQGLTQEALadICDRSTLSKIENGSSTPHASTLAKLCTRLNISIseLYQNEDhsFTNDVRRAAANRAYTDIERLIE-----
>UniRef50_Q1AT52 Transcriptional regulator, ... 20.5 9e-14
------LGNFIRKYRLEKGLTLSDISAriSKSMLSKIENGQASPSLHTIARLAQALGVTLSTMFSNYDIPSDNAQLVKAGKGME-------------
>UniRef50_A0PY56 DNA-binding protein, putati... 21.4 9e-14
----MNIGEKLKQLRIEKGLTQMDLASRcsKGFISQLERDLTSPSIATLVDILECLGTNLKDFFNNDEEEKIVFSKEDIFEAEDTELN---------
>UniRef50_C2R1U7 Putative uncharacterized pr... 18.3 9e-14
MD----IGKKIKHLRLINKMTQEDVASqiSRQVISKWELGKSLPDLTNLLALSNLFNVSIDSLLKEDSNLQNQIIKQSNYKR---------------
>UniRef50_B0UFY6 Transcriptional regulator, ... 22.0 9e-14
#NAME?
>UniRef50_B1C5Q5 Putative uncharacterized pr... 15.8 9e-14
MDInkNIGNRLKEIRKRERYTQENVAEfiSTSHYSHIENGTTKPSLNTLIRIVNVLNVSMDEVLDIELNKKSLYITLEEIDKIFRNCNMKQRNLL--
>UniRef50_Q48RK5 Transcriptional regulator n... 20.2 9e-14
--IFMEIGQQIIRYRKQQALSQEKLAEKvsRQSISNWENDKTYPDIHSLLLLSQIFQVSLDQLIKGDIEKMKYTITQVDKKNFKRD-----------
>UniRef50_A5IWD1 Transcriptional regulator, ... 24.7 9e-14
MNLSKQ----IKKYRERDGYSQEYLAEkvSRQSISNWENDKSLPDIHNLLMMCELFNVTLDDLVKGTIPFVPDIKVQRSLN----------------
>UniRef50_D2EJG2 XRE family DNA-binding prot... 20.3 9e-14
MNI-TSFNTRLKSARKLKHFTQLDLANRLDVstVSAYEQGLSYPSLETLVKICNILDTSADYLLGISDD----------------------------
>UniRef50_A6P2S7 Putative uncharacterized pr... 20.6 9e-14
---REDYGSRIRSLRKKRGLTQEQLAEKMNVsyIAKIETGKQTGPVELAVEFAAFFDVSLDYLLVG-------------------------------
>UniRef50_D0SVD6 Predicted protein n=1 Tax=A... 22.3 9e-14
MD-SELFCARLKEIRKQRKLTQQELAEKSGitSISHIEAGSRKPSLENFYKLVIVLNVSADYLLGRTERSSDVGNDP--IAKSIQELPELEREM---
>UniRef50_B1C8P9 Putative uncharacterized pr... 14.1 9e-14
-NKMNTIGDRIKELRKENKLTQQELGEKLGvnTISMYEKGNRKVSAEMANKLSEIFNVSVGYITKGEDNKKIKDNYTSLDESLLND-----------
>UniRef50_B0ME54 Putative uncharacterized pr... 26.9 9e-14
--------KNLNRFRKEKGWSQEELGNrvSRQTVSKWELGTTTPEMNKLMELSRIFQVSIDELVGNSNAPGEKEV----------------------
>UniRef50_B0K4S0 Transcriptional regulator, ... 19.3 9e-14
------FSQRLRQLREEKGLLQKDVAKILGisAYGYYEQGKREPSMEVLKKLSDFFNVSIDYLLGRTDIRSPVDEITEAVS-DDPELLEFWNEL---
>UniRef50_D2NXL1 Transcriptional regulator n... 20.9 9e-14
------FGDKLKMLRSKTNKTQEDIANILGVsaYSHIENGRNEPDMETIVKLANYFEVSTDYLLGRDEIDNSDliDDDLTEDERIEIEKYLK-----
>UniRef50_A4VWF1 Putative uncharacterized pr... 19.1 9e-14
-EKEMNFGQQIKDLRKKKGLTQEQFALkvTRQAVSNWENDKNLPDLELLILMSSVFSISLDQllGGTDMNNMTEKLVKDGREGRRTQMHL-------
>UniRef50_Q5ZSF5 Phage repressor n=6 Tax=Leg... 23.9 1e-13
MSIREKIGKRIHEARKAKGLTRQALADLTdpSRINNWEHGTRMPGPEEITQLAQALEVSPSFLMGLSDERD--------------------------
>UniRef50_C0Z512 Putative DNA-binding protei... 16.2 1e-13
--MEPTIGVLIKSLRVGKKKTLKQIAEklSISFLSQVERGKSSITLESLKKISEALGVSPGYFFSGESSGGNEQVRRASKER---------------
>UniRef50_Q3EPA1 Transcriptional regulator n... 24.4 1e-13
----MEFGEKLFKLRKEKGLSQEVLAEKltRQAVSKWENGQGFPETEKLIMIGKVFEVSLDYLLKETAEQSNENVEGYYVSQEMAE-----------
>UniRef50_C0D650 Putative uncharacterized pr... 23.0 1e-13
---MTAFSEQLIKLRKQKGLSQEQLGAAVgrQTVSKWELGDTTPELGKLVQLSDYFQLSIDELVGHAAENDGDRTVE--------------------
>UniRef50_UPI0001694BED Transcriptional regulator, ... 19.3 1e-13
MSYniHIGKIIKQLRQKYKLSQEELAKGisQAHISKIERGIQFPSGVMLYLLAQKLRISVDYLFN-PENAAEDKERKQIKEMIRKSIR---------
>UniRef50_B5EB42 Transcriptional regulator, ... 18.0 1e-13
MSSEYNIGPRIKKLRLARKLTLQAVANETGFslISQIENDNVSPPIATLSKIAKFFDVKLAQFFSEDEDNRRFEVVRADQRTIVPRVIS--------
>UniRef50_C4F7J1 Putative uncharacterized pr... 27.5 1e-13
#NAME?
>UniRef50_UPI0001B53BA5 XRE family transcriptional ... 20.0 1e-13
----RIIGERVREFRNKAGLNQEQLAEAAGvtFVSQVERGLRNINLHNLLKFADGLGVNPAKLVDGLRPPSDSD-----------------------
>UniRef50_Q2T0D8 DNA-binding protein n=48 Ta... 18.1 1e-13
---------RLKLLRKQKGWTLDVLAEAAgkSYLSKVERGLSVPSIAVALKLSKALQVDVEQLFSESRDRELITVTRAAQR----------------
>UniRef50_A5KNK7 Putative uncharacterized pr... 28.4 1e-13
MEYYEklGENIQIIRKHRGMKQQELANKIGiqSLSKIERGVNYPTFDTLEKIMDVLGVTPNELLSGE------------------------------
>UniRef50_UPI0001C31672 transcriptional regulator, ... 22.8 1e-13
#NAME?
>UniRef50_UPI0001BC8A6D Cro/CI family transcription... 34.0 1e-13
--LKQALAAVVRTIRGNLGLTQESLAHAASRTYLSRIENAETNPTIEKFAELAEALGLNPVSLMALVLSTRDNTSAADVLAKAAEDLKSLEAKIST-
>UniRef50_A5TRU5 MerR family transcriptional... 16.3 1e-13
----MTIGEKLKKSRNDKGMSLRELATKvsASFLSQIEQGKASPSIENLKKIAHTLDVRVAYLIEDEEDDIRNIE------HIKKENIRYIESLDS-
>UniRef50_Q1JA26 Transcriptional regulator n... 19.0 1e-13
--IFMEIGQQIIRYRKQQALSQEKLAEKVYVSyiSNWENDKTYPDIHSLLLLSQIFQVSLDQLIKGDIEKMKYTITQVDKKNFKRD-----------
>UniRef50_C8W733 Transcriptional regulator, ... 21.7 1e-13
----MSFAENLVELRKYHDFSQEELADMIGVstLSKYETGESLPDIEKCKRFANVFGVTIDDLISYDKKNEDN------------------------
>UniRef50_C3KU04 Transcriptional regulator n... 20.9 1e-13
#NAME?
>UniRef50_B1C4T0 Putative uncharacterized pr... 27.2 1e-13
MKISH-LGNNIQTIRKFRGMKQQELADKIGiqSLSKIERGLNYPAYETLEKIMEVLDVTPNELLSGEWKYVNQSEKEvkFLRAEERLNAELK-----
>UniRef50_Q1LNZ2 Transcriptional regulator, ... 80.0 1e-13
MAAGNSLAKALKTVRKARGLSQEAFSDVSSRTYMSTLERDLKSPTLHKLAELCEVMDIHPLTLLTLAYAGDSPHKADELLVQVRRELEAVLKERD--
>UniRef50_B5E9S1 Transcriptional regulator, ... 25.8 1e-13
--IRQLLGDNVRTLRKVRGWSQEELGEHADLSyvGEIERGTGNPSLDSLVGIANALTVPIAELF---------------------------------
>UniRef50_C1SGH2 Predicted transcriptional r... 15.7 1e-13
-DTEVKIGERVRKIRNERGLTLQDVANFTGFSkiSQIENNIVMPPINTLSKIAKVLNVKMTYFFEEEINQKDYYVVKKDQKKFI-------------
>UniRef50_B0G8T3 Putative uncharacterized pr... 16.7 1e-13
MNEReaLNDNIKKIREEKKYTQQQLADkvSRQTVCRWENGSRCPDLITAKKLAMELGVTLDELISDEDITDIQSKYGIWKFDRVKEREKI-------
>UniRef50_Q13IP2 Transcriptional regulator, ... 21.3 1e-13
--IVRNFGAAVRRLRELQGWSQEQLAEYAgrSYVGEIERGSAIASIVTVDKLARAFGVSIECLLRSSSDQAGVILPE--------------------
>UniRef50_A8RCT6 Putative uncharacterized pr... 20.7 1e-13
------FNEKLKAVRKQKGLSQAALGKLLGVQtiSNWENGKSEPNLKTINKLCEALDVPLRYFINEERVDYQLTLEEAFVINKYRELN---------
>UniRef50_B0SXP8 Transcriptional regulator, ... 32.4 1e-13
MRLGQALGINVRRLRKERGLSQEALADAVgpTYVGQIERGLRNPTLDVVERFADVLGAEALDLLRVSPDPR--------------------------
>UniRef50_C7IC10 Transcriptional regulator, ... 17.4 1e-13
MdlSNIISENLKRVREEKKLSLDTVAKLSGVsmLGQIERCEVNPTVSTMWKIANGLKVSFSQLVNHTETNVEIVDIKNLKPLLEDE-----------
>UniRef50_C0EJ66 Putative uncharacterized pr... 19.8 1e-13
MELDK----KLKDLRTYHGLKQKELAKAINVstISGYENGK-NPDYNTLVKLANYFKVSVDYLLDNSPVKLSYDELNSEFQLSKrkLIEMIKELDT-
>UniRef50_Q2RI10 Transcriptional regulator, ... 21.1 1e-13
-----SLGAKLKRLREKIGLTQKELAQQVGIShiGQIETDRIQPSLSTLSSLAEALGVSTCYFLMEDDEEDLYLDY-----RLEADIREALRRPL--
>UniRef50_C6LM63 Toxin-antitoxin system, ant... 22.2 1e-13
MVMNELLGGRIKALRNAKNFTQEQIADRIGVSryARIENGANSITLDILSAIAEVLDVTVGDI----------------------------------
>UniRef50_Q1IV28 Transcriptional regulator, ... 23.9 1e-13
----MNIGETIRNFRLQKGMSQGDIEKRTgrCYLSRVENGHTIPSLDTLAKIASAMDVALATFFSDAPADNGTKSSPQVSDEVLRFLNQIRR-----
>UniRef50_C7HWC9 Transcriptional regulator n... 22.9 1e-13
------IGQKIKNKRKELNLTQEYLAKeiSRQAVSKWEKEISEPSMDNLIKLSEIFGVDIGYFKNEKEEESKIRKI---------------------
>UniRef50_C4G303 Putative uncharacterized pr... 20.4 1e-13
MDTEK-ISKFIATTRTKIGLTQKELADKIGVstISKWETGKSLPDISYYESLCNALNIKVNELLSG-----EALTEDVYLQKAETNFVEIIRE----
>UniRef50_C0C135 Putative uncharacterized pr... 20.2 1e-13
MKEIKTLGENLKSARQKKQFTQEYVSRqiSRQAISKWETGKGYPDLDNLVLLSNLYDVSLDELMNNKNKLQKSFRISNSSPCSEELLFAHIEEL---
>UniRef50_C4ZFI9 Putative uncharacterized pr... 24.7 1e-13
MDL-KAVGQRIKSAREAKNLTQEELAALvsPTHVSVIERGLKVTKLDTFVAIANALDVSADTLLIDVVAHSVTGVTNELTEKIEK------------
>UniRef50_D1NTQ3 Putative helix-turn-helix p... 15.6 1e-13
----MTFSDNLVSLRANRHMTQEQLAMLVGVsaISKWESGKAYPEMDKLLIICDLFTVSLDDLVLGDVTQPAPPAVRPTSQ----------------
>UniRef50_C0FT84 Putative uncharacterized pr... 14.3 1e-13
----KVIGLKIKQRRQELGITQEYIANALDvsHISNIECGRANPSLTALIKIANILSCSVDYFISDEYteINKNREKTLDDKIIDKIK---------
>UniRef50_C3DVT5 Transcriptional regulator, ... 18.1 1e-13
MVMR---GERVKTLRKMKGWTQDELGAAVgkAAISGIENNKRDRGEKSVSKFAEVFGCTADYLLGFSDDPALNSEQNLRLKKDFDEIYNKLKEL---
>UniRef50_C2CXW7 XRE family transcriptional ... 21.0 1e-13
--MNSKLIENLKFFRKQNHLNQNQLAIKLNVstISSWETGRTTPDIDTLVRIASFYQVPVDQLL---------------------------------
>UniRef50_C8W0I8 Transcriptional regulator, ... 18.0 1e-13
MKIS-IFAQRLKKERESKGWTQEYLAdkIKIGTLSGYERSYRQPDLDMVIKIAEHLDCSVDYLLGRTNQRSHFYEDREPTKAELEEILK--------
>UniRef50_C8P9Q6 DNA-binding protein n=2 Tax... 17.6 1e-13
----MTLGQRIKEEREKRQWTQDYLAenVSRQAISKWEVGSAYPDIDRLVQISNLFDITLDSLIKGDDSLKKSIVITK-------------------
>UniRef50_C5BVJ0 Transcriptional regulator, ... 19.8 1e-13
#NAME?
>UniRef50_A6T130 Uncharacterized conserved p... 33.9 1e-13
-----SLGLAVRQLREAQGWSQEALAEKanRSYVGEVERGKTIPSLITLDKLASALGLKVSDLL---------------------------------
>UniRef50_C5F4W7 Predicted protein n=3 Tax=L... 19.5 1e-13
----MKFGEQLAALRKHRTMTQEDLAgmVTRQTISSWEREKSFPDLTMLLQLSKVFDTSLDQLLKSDSQLEEKLKKQTVQR----------------
>UniRef50_Q1K0C4 Transcriptional regulator, ... 25.4 1e-13
MSYD--IGTKIRELRKNRGITLQYVANQTGFSaiSQIENNNITPPIATLARLSEFFDVKIGYFFEDE------------------------------
>UniRef50_A1ZY28 DNA-binding protein n=1 Tax... 18.6 1e-13
----MSFGENVAVERKKKDFSQGELAKQVGIttIGRYERDEIKPSIDIATKIANALEVSLDYLVGNSETVLDKP-----------------------
>UniRef50_C5CV79 Transcriptional regulator, ... 26.2 1e-13
-SLSVRFGKRLRELRKERDLSQEEFAAHCgrTYVSGMERGVRNPSLAVIETLAGALGIRVEELFRG-------------------------------
>UniRef50_A8MGQ1 Transcriptional regulator, ... 21.8 1e-13
------LGDKIKLLREDRGLSQLELAkeVGNSTLSMYESNTRKPDYEVIKKIADYFNVTTDYLLGLTEVPNQQYHDQIL--EDYPEIISILRR----
>UniRef50_A7B3V4 Putative uncharacterized pr... 19.8 1e-13
----TKLGERLKEARIKKHMTQEELSEKIdtSSISHLENGTHSPSLKTLIKICNVLEIGIDALLCDSLSAISSSYLDKDFEKLLSDCTVQEKKLL--
>UniRef50_C0X7Q4 Phage-like protein n=2 Tax=... 16.1 1e-13
---SKVVGTRMKQKRLEKKMTQVDVATKSGIsyYGSIENGKNSPSIEKLSAIAKALGCSLHYLLNDRMEDTENRVAVE-TKRLQEIFNKIPRDKLS-
>UniRef50_B0MKY5 Putative uncharacterized pr... 28.1 1e-13
--------EQLQQLRKSRGLTQDDLAegISLSSYQKYERDAISPSYETLCKIADFYHVTTDYLLGREPATDP-------------------------
>UniRef50_C8NM00 Transcriptional regulator n... 27.1 1e-13
#NAME?
>UniRef50_C1SJP6 Predicted transcriptional r... 20.9 1e-13
MSY----GIKLREIRKKLSMTLEDISQKTgkSFISQIENGKNSPSIASLKKICYALGTTISELFEDE------------------------------
>UniRef50_B3PEW6 Aldehyde dehydrogenase n=1 ... 16.5 1e-13
MDL----GRKLKAIREAHNLSQRELAKRAGisSISMIEQGQVSPSVQSLERILTAFPLSLAEFFSPGGILPAPVLITRQLLELQQdiQHLVNGIDKP
>UniRef50_D2BPK3 Transcriptional regulator, ... 17.9 1e-13
MNL-EYLGDKLKASRKSKNLTQKELADKINVKtvASYEQGSAYPSIEVLGKICDTLGISSDYLLGISDKTpeMGGLTDDQMQLFLQLISIVEQYN--
>UniRef50_C8W889 Transcriptional regulator, ... 28.8 1e-13
------LSEKIMSLRKRNGWSQEELARqvSRQSVSKWESMASMPDIQKIMTMSELFGVSTDYLLKDEMEDLPATAASLDSAETSSE-----------
>UniRef50_UPI00016C5BE4 putative phage DNA-binding ... 18.0 1e-13
------IGENIKTFRKDRRMTQEQLAEKAGIsaLGNYEREERVPNLDILEKLATALDTSTDIifSLDEIHELNITDGNDIPLTEEKYAYIKEKID--
>UniRef50_B7AT66 Putative uncharacterized pr... 15.6 1e-13
----RQIGYRIKEVRELNHISQAQLAEmlSVSYISHIENAKRKASLESIIRIVNALGITVDELLAGVQMNNpqTDIDMLMEGCSENEKRFIYEL---
>UniRef50_B3W7A4 Helix-turn-helix motif n=6 ... 22.7 1e-13
--MEINVGAVISAHRKQKGITQQALADFVGVssVSKWETGQSYPDITLLPILAAYFDVSIDKLMAYDAQLSSTEIRR--------------------
>UniRef50_UPI0001694F15 putative prophage LambdaCh0... 18.3 1e-13
MNASEFLGSRMAELRKKRNMTQAKLASIvsTSAVAMWETGKRDPDSQMIIELSSIFDVPTDYLLGRTNDPDDRLKYSARNekIERFARKVSNE----
>UniRef50_Q89FI5 Blr6715 protein n=1 Tax=Bra... 23.2 1e-13
#NAME?
>UniRef50_C4F7U4 Putative uncharacterized pr... 29.5 1e-13
MDISNQ----IKTRREAMGLSQEQLAEkvSRQTISNWERDKTYPDVQSLLMLSVLFDTSIDTLVKGDVTVMEEAVERD-------------------
>UniRef50_Q03UG5 Transcriptional regulator, ... 16.1 1e-13
----MTFSKSLKELRLLHELSQTQLARKLNVstISNWENERNLPDIELIIKISKVLDVTLDELITG-NIQLENKLIKDSHKVFRDNVMSIV------
>UniRef50_C0SQP5 Transcriptional regulator n... 19.0 1e-13
----MNISQKLKQCRSAKNLTQAEVAEQLHVstISGWENERSYPDPTSLIKLSDLYHVPIDDLLRDE------------------------------
>UniRef50_B5YSQ0 Putative repressor protein ... 23.2 1e-13
--MMESLGFRLKRLRKDKGLTQVELGKLSGVttIGYWEKDLNEPGSKALSKLAQALGTTESYLLYGVSSPE--------------------------
>UniRef50_B2TMD3 Transcriptional regulator n... 20.9 1e-13
#NAME?
>UniRef50_D0WGP8 DNA-binding protein n=1 Tax... 23.8 1e-13
----MELAGQIKRLRSENDLSQDDLASRisRQTISNWENDKTYPDVQSLLLLSATFDVSVDSLIKGDVTAMEEIIGNKDLAKKLTILS---------
>UniRef50_C8ZWK7 DNA binding protein n=4 Tax... 20.7 1e-13
----MALAEQLKLYREKSGLSQASVAekISRQSISKWENGRGYPDIDNLVLLSKLYQVSIDELLQENEQLKEQIQKNNVEIEDKKKKLSFI------
>UniRef50_C6L9H5 Putative helix-turn-helix p... 16.0 1e-13
--MKTKFCEYLTMYRRQRGYTQAEMAEkiSRSTYTNYETGNRAPDFETLIQIGDILDCSLDELFGRDRGGSARYPDR--------------------
>UniRef50_B1C5X0 Putative uncharacterized pr... 17.6 1e-13
------FGEKLRSLRKEHGMTQVDLANALdkSSIAKYESAGIIPSVDTLQKISALFNVSIDYLLNAPFGDINNVMNVEII-----------------
>UniRef50_C7H569 Toxin-antitoxin system, ant... 24.4 1e-13
----KEFGGRIRDLRKKKGITQEQLSIMLNVshLAKVETGSRCCSIELLQDLSSCLNVRTDYLLNGDAPHNN--HLRERLTFLAQELEKITADL---
>UniRef50_UPI0001C379B3 HTH domain protein n=2 Tax=... 19.0 1e-13
MDKKNLFRKNLVKRRKELGLTQEQLAVrvSPQAVSKWEN-SSYPDGELLPRIARELNISLDALFGIKIENNERDIEKLVSDEMR-------------
>UniRef50_B0G7K8 Putative uncharacterized pr... 17.0 1e-13
----MALNDNIKKFREEKNLTQQQLADkvSRQTVCRWENGSRCPDLITAKKLALELDVSMDELISDEDVNDMQVNYVIGKSERIQNRMRLQE-----
>UniRef50_A9WLH0 HTH transcriptional regulat... 20.0 1e-13
----ISLGRRVRHLRKSANMTLDDLGLMVdpSQLSMIENGKREPKLSLLNSLAKSLGVSIEQLLGSEPPSRRAALEIELERAQRGALYE--------
>UniRef50_Q1R0K7 Transcriptional regulator, ... 34.5 2e-13
--------ANLRRLREARGYSLSALAEriSKSTLSQLEAGHGNPTIETLWTLANTLGVTFSELLAE-------------------------------
>UniRef50_A5IRY5 Transcriptional regulator, ... 16.3 2e-13
----MNIGNKIKNLRRIKNLTQEELAERTDLsyISQIESEHASPSMETFLNIIEVLGTTPSEFFKDSENEKVLYKKEEQVIYDEYDEGYILNWLVS-
>UniRef50_B1CB97 Putative uncharacterized pr... 19.5 2e-13
--MDNEMGRLISSLRKEKNMTQQELADKLNItaVSKWERGLSYPDISLIPKLADILDIDPNKLLGSSNNEISKTDKSNIKDTIM-------------
>UniRef50_A7B688 Putative uncharacterized pr... 18.1 2e-13
------FANILKTLRTDKHLSQQELATriSKSAVSMYEQGRREPDFDILNKIADIFQVDADYLLGRSSLSHEPEPVTIAAHLDTSDLTQ--------
>UniRef50_B8DI46 DNA-binding protein n=21 Ta... 23.0 2e-13
------LNENIKAIRKSKGLSQEEIAIKLnrQTISKWEQGLSVPDSDMLISISEVLETPVSTLLGETVMVSKVDDVKAISEKLEIINLQLAQR----
>UniRef50_P06153 Immunity repressor protein ... 20.9 2e-13
----MTVGQRIKAIRKERKLTQVQLAEKasRSYLADIERDRYNPSLSTLEAVAGALGIQVSAIVGeeEQAEYNSKEEKDIAKRMEEIRKDLEKSD--
>UniRef50_UPI0000E87F65 N-acetylglutamate synthase ... 17.6 2e-13
--MQKIVGNNIRELRTLHGLTLNAFAEKlsPSNLSRIERGSLNIKVSLLQKIAEVLGTSPHVFFNKYGQNTGPIKSIKDFTHQFRESSRYINE----
>UniRef50_B9M112 Transcriptional regulator, ... 22.2 2e-13
---KELLGARIKELRKLRKVTQEKLAEKIGvkYVSFIEVGRSSPSLEALENISQALDVEIKDLFEFSHHEARPASIDQIDSVLE-------------
>UniRef50_C7UEL8 Predicted protein n=1 Tax=E... 21.4 2e-13
-------GEKIRKYRMEKNLSQVELSslVSRQTISNWENGRTRPEMENLVLISNFFDVPLEVFLSEDISEIKKQHTE--------------------
>UniRef50_C9RC56 Helix-turn-helix domain pro... 23.6 2e-13
-EAARQIGLRIKEARLSRGLSLRALAEKVGVSaiSKYERGLDIPGSGVLLRLAEALGVKWEYFIRPRRVECLEPAYRKRSSLPAKELKAI-------
>UniRef50_A6NS89 Putative uncharacterized pr... 18.8 2e-13
--MRAELGNKIKQLRLQKSVTQETLAkhISCQTVSKWENGTSMPDILLLPEIAVYFGCTIDDLFDLSEQAR--------------------------
>UniRef50_B2GBG4 Hypothetical phage protein ... 15.6 2e-13
----MNIGERIAQLRKSRSMSQFQLAKTLNisTLGMYETNKRKPNMEMLEKLADFFGVSVDFLLGRPEKddDDTIFTYKGQPLSDDDKEIIRRL---
>UniRef50_C6LL47 Toxin-antitoxin system, ant... 26.1 2e-13
---NNSLGKKLRALRERRHLTQAEVSALLhrAAYSNYENDKRIPSFETLLLIADFYGVPVEYLIRSDYAETP-------------------------
>UniRef50_Q2VZC7 Predicted transcriptional r... 23.5 2e-13
MNKKLFLGYKLRRLREGKKLSQAALalEVSPSYLNQIENNQRPLTVPVLLRIAKVLDVDLATLVEDEESRLVADLREALND----------------
>UniRef50_D0MKL6 Helix-turn-helix domain pro... 22.5 2e-13
----MSIGARIKQARIRQGLSLRKLAKEVGVsaISKYEKGVITPDSQMLIRLARALDVKPSFFLRPVRVERIKPIYRKRSALGKKVQRQIVEQ----
>UniRef50_B4RHZ2 Transcriptional regulator, ... 19.8 2e-13
#NAME?
>UniRef50_B0P6E9 Putative uncharacterized pr... 31.2 2e-13
MKLHRMLGKNIRFWREARGFTQEELAFRasSSYISKMELGKENPTITVLERIAKALAIDPCMLL---------------------------------
>UniRef50_C3RPS0 Predicted protein n=3 Tax=B... 31.6 2e-13
----MSLGKRIQSYRKQKGLSQEQLASriSRQALSKWESDINVPNIDKIMDVAKALEITLNELLGLEEDSNDEYAKLESI-----------------
>UniRef50_A8SU91 Putative uncharacterized pr... 15.7 2e-13
MDIFEA-GKRIKKIRKSLKLTQEQLAEKAGISavYEIEHGQKTMSLYTLTDIALALGTSTDYILFGRTPDISSGARDVMINDDLSHIIE--------
>UniRef50_Q47CY1 Helix-turn-helix motif n=2 ... 20.3 2e-13
--LAKHLGGNLCERRKQLGWTQEIVAERVGVdtVSRIERGAHLPSLPTLDRLAVALRCSAGDLLSKEGPAEASEAA---------------------
>UniRef50_B6FIX0 Putative uncharacterized pr... 15.4 2e-13
----MNFGNNLKDLRETRNVTQGQLAeqVSRPTIAGYETKSRQPDFEKLEKLANYFHVSIDYLVSGSETTSTDIPLKKEPNE---------------
>UniRef50_B1YHK9 Transcriptional regulator, ... 18.9 2e-13
MnlNVSIGNEIKRIRQERNWTQSELCQGisQAEISKIENGRNSPTVDLLQQIAERFHVPVSSFFINEEKKTNFRMRDQEIIHllNQYAEIFKRID--
>UniRef50_A7VDP7 Putative uncharacterized pr... 21.3 2e-13
-NLYAKIGQRIVQIRHANNLTQYQLAEmiSVKHCSAIERGKSSLSLEKMIDLCDIFNIDLDYLIRGVQKTDDIPSY---------------------
>UniRef50_C8WQU2 Transcriptional regulator, ... 18.3 2e-13
MD---AFGRRLRAFRKLKHMTQADLARALGVstIGGIERGTRQPTAHLVSAIASALSVDVEELCGPTWPGD--------------------------
>UniRef50_C7Q8F0 Putative uncharacterized pr... 20.0 2e-13
-----EVGQRIRAARTRRGWSQAELAARltPTAISYWESGRRSVGLDDLIELARVLGLGISELLPDPREQRPVGALLRAVAEQV-DAQQLAEQLE--
>UniRef50_B0NCR3 Putative uncharacterized pr... 20.8 2e-13
MDY-IALGRRIKEERLKLNMTQERLAEEvsTSYIGQIERGERKLTLDSLINITNCLGVTVDYLLQESIIQDQVPYKD--------------------
>UniRef50_B8G9C1 Transcriptional regulator, ... 21.9 2e-13
------VGKRLRTLRERQRMSIRALAEASgvNTLSLIENGRTSPSVSTLQRLAVALQVPISAFFTPEVPQ---------------------------
>UniRef50_C5EPX3 Predicted protein n=1 Tax=C... 22.5 2e-13
----MELGERIRSLRKKKGLTQEELASKLgkSAVAKYENGrtNIKRATLFKMAEILEVSPGELMYGKEDKGQDDH----------------------
>UniRef50_C7H3Q3 Toxin-antitoxin system, ant... 19.2 2e-13
----KVLGEKVRKERKLAGLTQEQLAERCHVStiANIEKGSMNPSYEILLAIARILPVSLDALITPGMGKTEIELKE--------------------
>UniRef50_C3ECH1 Transcriptional regulator, ... 19.3 2e-13
------FGQRLKELRKNKKLSMRQLGEVLGvtNVSNWENVGTEPDYKTLIRIAQFFDVSTDYLIgnDNESKEKREIALLAQTLHKELSK--------
>UniRef50_A6NZ66 Putative uncharacterized pr... 20.9 2e-13
----MTLGQRIAALRKEKGLSQEGLGELVGVsaVSKWEADKTVPDVNNCIAMSRVFGISLAGLLEVEESLGDGAERTGGEQLSEEQLAMV-------
>UniRef50_Q734R0 DNA-binding protein n=53 Ta... 17.3 2e-13
---EINIHKIIADKRKEKGITQEELAAYIGItsVSKWETGQSYPDITFLPLLASYFNISIDELICYTPQMEPEDIRDLYHRLAE-------------
>UniRef50_B4V8I8 Putative uncharacterized pr... 27.5 2e-13
MAESQTLGSRIRRLRREAGLSQMDLaeNLSPSYISLLEAGKRTPSPEVLEQIAARLGCAPGQLLELLAPERHDTLQTDLR-----------------
>UniRef50_Q3A4K5 Transcriptional regulator, ... 18.5 2e-13
MQLKNLIGKKLKAIRLKNNLTIQVVSERAHVsmISRIERGLTTPSVEILLRLGSVFEKSINYFVEEVENTHEIVHSRPGER----------------
>UniRef50_A8ZUX9 Transcriptional regulator, ... 19.4 2e-13
------LGLRIKELRTKKGMSQVALARGIGvsTISQVENNQIFPSVPALIKMSEILSVDVGYFFQTGAGSAPRVVFSE-------------------
>UniRef50_C8SKW2 Transcriptional regulator, ... 22.4 2e-13
MDMRKLIGRNVQRIRQRKRLTQEQLADISGFsyISGLEKGRRNPTIITIYELALALGVSHMDLVRPD------------------------------
>UniRef50_Q5WCS3 Transcriptional regulator n... 15.4 2e-13
----KQIGKNLRQLRTSKGMSIEALAQQIGVstLLKIEQGEGNPTLSVIWKIANGLHIPITALLSFE--ADVAIARANKAMKLSSSDDEFIVEPL--
>UniRef50_Q3AB02 DNA-binding protein n=2 Tax... 16.7 2e-13
MEInkAIGQRIREEREKLELSREEFAEILGLsyVGQLERGERQMSLPVLVNIAQCLHVSLDYLIFGSTPFEPSGVQENIS--FYNFLQNLDPELLS-
>UniRef50_A1SCT4 Helix-turn-helix domain pro... 28.2 2e-13
------LSRAILRLRTQRGLSLSALADQSGVatLSNLERGVGNPTLETIFALSRGLGVPIGELVSSEEEAASTFVGRDDARHIR-------------
>UniRef50_Q184V8 Putative transcriptional re... 18.4 2e-13
--MKNMINENLKSLRKINQYTQEELAEkvSRQSIAKWESGESIPDICSCIKLAKLYNVKLDDLVNHSEEKTGIIVPPK-------------------
>UniRef50_C8K7G5 Transcriptional regulator n... 17.0 2e-13
------FGDRLRSLRENKNLTQQKVADDLnrENLSNYERNKREPDYEMLKKLAEYYGVSRSYILGETDKKQYWELDDKDERSIQKDLQKMIDDL---
>UniRef50_A7B0B6 Putative uncharacterized pr... 16.2 2e-13
------VGKQIKKFRQDLKLSQEELASKitRQTISNWENGKNYPDVNSLVMLSQLFNTSLDILVKGDVIEMEKQVEQDDVRRFKRD-----------
>UniRef50_Q88UM2 Prophage Lp2 protein 9 n=1 ... 18.4 2e-13
----MTIGKRIANLRKQKSLTQPMLADavSQSTIASWESDRRSVSNDDLIKLSDYFGVTTDYLLG------KNGTPKWANEKDTKDLQDFL------
>UniRef50_Q2SLI4 Predicted transcriptional r... 22.6 2e-13
-DLVARLGKRIQQLRKSEKLTLEQLAQqvSRSMLSQIERGQANPTFATLWNLTRAMGIEWSELVDESEGVSHSPIEHIIAAQTPK------------
>UniRef50_C6D0K8 Transcriptional regulator, ... 20.5 2e-13
----MNIGNRIAGLREERKWTQEQTASkiSRAALSHYEKNRREPDTETLAKFADLYQVTIDYLVGRTTNTQAALSED--------------------
>UniRef50_C8WY63 Transcriptional regulator, ... 19.0 2e-13
-----QFGQYLRKLRKERNLTINQLALYSGVSsiSRIENGQrrPKPDTLKKLASALKVPYEDLLLHAGVLNEQISRTSESRDLK-------------
>UniRef50_C7MPI0 Predicted transcriptional r... 24.3 2e-13
--MKIEIAKRLYEYRRAAGLSQEQVAAKisRQAVSKWECAEASPDTDNLIALALLYGITVDELLFADPEKAIGEAP---------------------
>UniRef50_C2ASM9 Predicted transcriptional r... 27.5 2e-13
------VGGRLRELRSERGLSLSELARRAGVgsLSEIEAGGRNPTVETLYSLCGPLDVPLTALLGESPGTDSTAH----------------------
>UniRef50_C0EJ64 Putative uncharacterized pr... 20.4 2e-13
#NAME?
>UniRef50_C0D7S1 Putative uncharacterized pr... 25.0 2e-13
----MSINQNLRQLRLDCGMTQEQVAAKIgrQALSSYESGRTRPDIEMLMRLCEVYGTDLDAILYGTS-----------------------------
>UniRef50_C8WKX0 Transcriptional regulator, ... 24.6 2e-13
--MNVEIAQRLAAMRREQGYSQEELAERLgrQAVSKWERAESSPDTGNLIALAKLYGVS--------------------------------------
>UniRef50_C6XWZ7 Helix-turn-helix domain pro... 22.2 2e-13
MLNTKMIGNKITEARKKINISQVQLAQriSPQAVGKWERGESMPDIITFNRLSEILGVDLNYF----------------------------------
>UniRef50_A4XJD0 Transcriptional regulator, ... 18.0 2e-13
----MEVGKKIKELRKQKKWSQEKLAAeiSQSALSAIERGIKQPTVETLNNICNALNITLVDFFSEEKTELSPALLenVASKMPENKLKLISD----
>UniRef50_C4G2Y3 Putative uncharacterized pr... 13.4 2e-13
-NIESVLGNSIKKCRTNRHLTQMELAKLINKstLAKYEKGEISIDVATLVEIAKVLQVPLEYFIEAIKEKSEKTAPPQSDSII--------------
>UniRef50_A6TLP0 Transcriptional regulator, ... 19.3 2e-13
---------RIKELRQEKDFSQIQLAKqiTQQTISNYESGVREPSITTLKNLADFFNVSIDYLLERTNIPEPVGVldDYEEGLPEEARRQIE-----
>UniRef50_B4WEU0 Helix-turn-helix domain pro... 22.9 2e-13
#NAME?
>UniRef50_P23789 HTH-type transcriptional re... 17.0 2e-13
------IGGRLKSLRGKR--TQEEIASHIGVSrySHYENGRSEPDYDTLQKLADYFQVTTDYLLTGKDKKSDDDMfdPDLQLAYRDMQDFSPES---
>UniRef50_D1BQX9 Transcriptional regulator, ... 23.8 2e-13
------FNEKLREYRKQSGLSQGKLAenVSRQAITKWESGNGMPDISNLKALSGVFNVSVDELLSE-EAVKPRYPYESIVEYDIDEIKHF-------
>UniRef50_C9M9F6 Toxin-antitoxin system, ant... 33.3 2e-13
----MSFGLRLRSLRKAHQLTQQQLAeeVSRIYIQALESNRRSPSMKLLHKLADALEVDPADLLEEFPSERSGRLQLEELFQRPEELE---------
>UniRef50_A9DEU4 Transcriptional regulator, ... 22.2 2e-13
-----AFGERIREMRHKAGLTLQTLADQSGIsfLSQVERDKATPSLGTLASVAAALGVDVDVFISTPKPADSVTREGERPSFVLAD-----------
>UniRef50_C0C3I4 Putative uncharacterized pr... 20.2 2e-13
-----NIGKNIMKYRRETGITQEQLAegVSKSSVSKWETGNAYPDICLLPELATLFNISVDTLMGY-----EPQLTKKRIAKLYRELAE--------
>UniRef50_B8J3W0 Transcriptional regulator, ... 23.9 2e-13
--IPAIFGPLLRTLRVEAGLSQEQLAAQCgrSAISLLERQKNQPSLASLVLISEALGMTAAELIGRVEADIPQ------------------------
>UniRef50_C0VYQ4 Possible transcriptional re... 21.6 2e-13
----MSFRENLQHLRSTRGLTQERLAVLLGVsaISKWESDRAYPEMDKLLTICDLFGCTLDELVTGDLRTTDADTLED-------------------
>UniRef50_Q88LJ6 Transcriptional regulator, ... 33.7 2e-13
MNYKIAFGRVFRQLRVQRGLTQEAFDPAASVRYIRNLEKGEYSPSLATVRGLCDVLAVSPVTLIALVEAEFINGDPALLIKLAEDELRK--------
>UniRef50_C3CU05 Prophage LambdaBa02, repres... 26.1 3e-13
------FKKRLRLARKWSGLTQEELAIKVnkTTISNYETGYSTPSIEMLDLLCDVLNVSSDFLLGRTDEpsQVNHINQELLTKIDTAIEILKES---
>UniRef50_UPI0001C36774 hypothetical protein ChatD1... 17.5 3e-13
-------GERIRNRRMIMGLTQEELAEKIGRayCQDIERGTCGMSIDTMLSIAACLNISLDYLIYGNNEDSTEFADLDTEQQAVIEI----------
>UniRef50_Q2RR34 Transcriptional Regulator, ... 16.2 3e-13
-DLMPVVGENLRRLRTGRGLSLDRLAKLSGVsmLGQIELGRSAPTITVLWKIARALDVPFSAFVAAPALSKAVVLRRSEAS----------------
>UniRef50_B0ACT9 Putative uncharacterized pr... 16.7 3e-13
MN-EINIGKNITKFRRSKGITQDELASYIGVssVSKWENSITYPDIMLLPQLATLFNISLDELMGY-----EPQLIKEDIQKIYFELAQEFAQNDS-
>UniRef50_B1CAW2 Putative uncharacterized pr... 18.3 3e-13
----ENLGKQIKKYRKQKKYSQSDLAEKisVQHISKIERGISKASLQTLVDITNALDISMDELLNMSVKKSSDNFLNKDFINIFSD-----------
>UniRef50_P69202 Repressor protein C2 n=23 T... 22.2 3e-13
MN-TQLMGERIRARRKKLKIRQAALGKMVGVsaISQWERSETEPNGENLLALSKALQCSPDYLLKGDLSQTN-------------------------
>UniRef50_B0JUD2 Transcriptional regulator n... 26.4 3e-13
-----QFGRCLHNARIQKGLSQERLAEAadRTYISLLERGKRNPSLLCLISLCRALNISLSELFNTMSINSDVNTDD--------------------
>UniRef50_D2R569 Transcriptional regulator, ... 18.9 3e-13
-PLQQLVCDRVRSMRKAKGWTLEQLASlvSRSMLSEIERGSANPTLGVAFRIAQAFGMTLGDLVDSPEPPKPRID----------------------
>UniRef50_Q65LQ1 Putative transcriptional re... 20.9 3e-13
MniEKQVAENIKRLRKIRNYSLDQLSSMTGVsmLAQIEKGSSSPTITTLWKIANGLQVSFTSLAERPAGEPTVVRKHEKTPVMAGE-----------
>UniRef50_Q70CB1 Putative transcriptional re... 20.2 3e-13
----MEFSERLKELRKKANFTQVEVAEKLGIsaYASWERGVKKPTQDNLVRIAQILNVSVDYLVGNSEEKADELdtDEEKDIFRKELIEFMEE----
>UniRef50_B0PEN9 Putative uncharacterized pr... 17.9 3e-13
-----QLGMNIKAERKKQNISLQELAsqVSTSFLSQIENEKNEPSLTTLKRISTCLGVTVSKLLGEDESVRLMMIKKESRHRL--------------
>UniRef50_B8QUH0 Helix-turn-helix XRE-family... 25.7 3e-13
-------GKQIRHLRTQSGMTQEELAGevTRQALSNWERDVNEPDLNTLKKICFLFGVHMDDFAKEVITKMETCEKKEKRQ----------------
>UniRef50_Q1GEM6 Transcriptional regulator, ... 17.6 3e-13
--IRLELGRRVKGLRSAAGMTLEQAAErlAVSTIYKIENGKVSPSFENLLRLARGYGVGLEKLIAEPEDE---------------------------
>UniRef50_A7G629 DNA-binding protein n=4 Tax... 16.7 3e-13
------FKDRLKGLREDRDLTQDQIAdkITRSAVANYENGIREPDISLLVKIADYFNISLDYLLCRTNKMEP-------------------------
>UniRef50_Q38W05 Putative DNA-binding protei... 22.4 3e-13
------IGQRLKQFRLGAGYSQRTLADkvSRQVISKWETDKSVPDLNLLVGLAQLYNVSLTELLDVETVTKSGSLLTRLRQH---------------
>UniRef50_Q24LF3 RepR; putative repressor n=... 13.8 3e-13
--MTNTFGNRLKNLRSEKRITGEELGKILNVtaVSNWESDRRFPDQDTLKNIADYFDVSVDYLLCRSDARNTINDKVNTSNTTFDIIEN--------
>UniRef50_B2UK31 Transcriptional regulator, ... 23.8 3e-13
-----AVGAKLQALRQARKLSLDELsaGVSKSMLSQVERNLANPTVAVLWRLATALGVSLADFLSPESAADAAPAVTVIPAHSIPVIKS--------
>UniRef50_B9JGZ9 Transcriptional regulator p... 25.0 3e-13
#NAME?
>UniRef50_B9MNH3 Transcriptional regulator, ... 14.3 3e-13
----MNFGGILKDLRMQKKMSRQELAKMlsESAIAKYEEGQRSPDLNTLIKIAKFFDVSTDYLLGLTNIPKPEMDLSPELKQLLAIALRMPEDKL--
>UniRef50_C6PLE6 Transcriptional regulator, ... 15.9 3e-13
------IGDRLKMLRKEKGLTMKEIGEIIGVsaWTKYEKNRAEPSIESLIKIADYFQVSLDFLLGRTNIREPqvEEANIQSEFLKEFE---------
>UniRef50_C7PM08 Transcriptional regulator, ... 20.5 3e-13
---QITFGKRLTEVRKDKKLSQDEIAKKVGvaVIGRYERDEVKPSIEMAANIAAALEVSLDYLVGNTDLLLDQTILDRIMD----------------
>UniRef50_B2JC81 Transcriptional regulator, ... 18.9 3e-13
---RQQLADSLRRLRAERNWSQEELAARcdRSFVAHVERGARNISLDNVEKLANAFGVGIADLFLRRDPKGEAGTIR--------------------
>UniRef50_B0KKA2 Helix-turn-helix domain pro... 41.1 3e-13
MELKQAFGQALKQLRMSQGLTQEDFSDVSSRTYLSTLERGLKSPTLDKLDEIAYVMEvpVSILVHSYLLRDRSMTIEQLFKRVQEELGNL-------
>UniRef50_B1MWP8 Predicted transcriptional r... 24.4 3e-13
--MTILLPTQLKRMRTERGLSQEDIANqvSRQAISRWESGDATPDLTNLVKLAEILETSLDSLVLGTVQQEETAVDVDKIDKHE-------------
>UniRef50_A7VUP6 Putative uncharacterized pr... 19.8 3e-13
#NAME?
>UniRef50_A7VYP4 Putative uncharacterized pr... 21.8 3e-13
------FGYRLKNLRQQHHLTQTQVANRlsKTSISGYENNVKTPSQDVLIKLAGLYRVSTDYLLGLDDEEMISVelTRQQRRLVEELVRMLQE----
>UniRef50_Q138G2 Transcriptional regulator n... 18.5 3e-13
----MKFGQRIKDLRTKKGLTLDQLAQETgkSYIWELEnnPPRPSAEKLSAIAGALGVTVDYLFGADTQTLNEAEDTAFFRqtRRQIREMARILDT-
>UniRef50_Q71X95 DNA-binding protein n=16 Ta... 20.2 3e-13
-----EFGEKLIHLRKKNRLTQKQLAAKIGtsTISKYENDNHRPPIFILAKLAEILGTTTDFLLDDVAGLREKNSVNAFPLIGNPELEKWYLEL---
>UniRef50_C2E0F7 Possible transcriptional re... 18.6 3e-13
MD---QINERLKEMRLNAGMSQEELASkvSRQSVSKWETGDSLPDILKLKQLSQLYDVSIDYIVGNKNFDKKEETQETSKQNLLKK-----------
>UniRef50_Q8PMD6 Transcriptional regulator n... 23.5 3e-13
--MSDLFPARLREARDRRGLTQAELGKEASltTISHFESGSRKPSFDNLRRLTKVLGVSTDYLMGLVDSPDDMAAASRIARHL--------------
>UniRef50_C6D5R2 Transcriptional regulator, ... 16.7 3e-13
----MELGKRIRLIRKEQKRTQDEVSAACgkSMLSKIENGSTMPAVATLMKIASALGVKVSDLLEPSPKSGTVYINASDYQEPEKWIK---------
>UniRef50_B9DJG2 Putative repressor, phage a... 23.3 3e-13
------FSRNLKYLRQKNGLEQIDLAHKLGrsSISEWEKGKYTPKMSTLNKLAEIFNVSIDELMNEDLENGTSSEPKTLAAHLeeELDKILE-----
>UniRef50_B9JI22 Transcriptional regulator p... 16.7 3e-13
#NAME?
>UniRef50_B6WAA2 Putative uncharacterized pr... 14.4 3e-13
MD---KLGKNIKNSRISQNLSLKKLAEKVDVsmLSQIESGKANPSLNTLKLISQHLKVPMFTLFIEEDIDRPILVKkrITNKGEDSKYELSYDLLSP
>UniRef50_B6FX75 Putative uncharacterized pr... 22.6 3e-13
----MKFNEKLIELRKAKGLSQEELGNELGVstISKWELGQSYPDFQKLVLLSDFFNISLDKLIKDIDLDdeNNQSDEKVSKMYEDFQ---------
>UniRef50_A6DW64 Transcriptional regulator, ... 23.7 3e-13
-----ALGRRIRKRRQLMSMTLQDLSNGCGVsyLSQIERDNAVPTLGTLAEIAAALDVSIDHFIATPRQADSVTRAETRPQ----------------
>UniRef50_C9Y503 Uncharacterized HTH-type tr... 19.0 3e-13
MDITAHLAQTLKALRQQKNWSLTQAAQETGVsmLGQIERNESSPTVATLWKIATGFNVPFSVFITPPAPGARTVFDAQQTMLVE-------------
>UniRef50_C7Q8B8 Transcriptional regulator, ... 22.3 3e-13
-DFATQIGARIRRLRLERGVSLSALaaAVGKATLSGLEDGSrnPTIETLYAIAGRLGVPIGALLPDPPHPGEKPLETIHGTAVSASLLETFSDAD--
>UniRef50_D0DHU1 Predicted protein n=2 Tax=L... 22.9 3e-13
MTMqkLFGKRLMRARKNRQLTQVQLAERIgtTTISRYENGLSFPSKRRLSEIAHFLGVKVDWLLTGFKED---------------------------
>UniRef50_C3WUE3 Predicted protein n=1 Tax=F... 16.9 3e-13
----MKISEKIKELRKNNNLTQKEMAKKLGVssLQKYEYGDFYPSIEVIRKIVEFFNITLNDFLDVSDISNEEKEviKRSREVEKEIENDIEE----
>UniRef50_C2LK61 Transcriptional regulator n... 20.5 3e-13
---NEYLGNKVKQLRQSRNLSLNELSRKSGIsaLSKLESGDSNPRIDTLEAIAIALGFPLGDLFSFTREEYPRLER---------------------
>UniRef50_C0C444 Putative uncharacterized pr... 24.2 3e-13
----QLIGYSIRSQRRKKGMTLQQLSEATGLsyLSNLERNANSPTLVNIQKICEAFGTSLFSLLEMNKEEDIIVRHNEREPIISEEHNMKLENID--
>UniRef50_C7H2N7 Toxin-antitoxin system, ant... 9.9 3e-13
--IPMVFKERLKEKRTEANLTQVELAEKAGVttIQNYELGSRKPsmVTIQKIADALNTTTEYLLG-SSGTYVVEAHEKGGAKAAKDIEELVSE----
>UniRef50_C3DY68 Helix-turn-helix domain pro... 20.0 3e-13
----MTLGERLRTCREKSGYTQTYITEkiHRGTLSSYESGRRKPDYDTLSKLADIYKVSVDYLLGRSTDKRLTAEQDKQATVMGRKIEELISNL---
>UniRef50_C0C5C1 Putative uncharacterized pr... 22.1 3e-13
------FANVLRLLRNGRGLSQQELAlgISKSAVNMYERGERQPNFETLELIADFFKVDTDYLLGRTNAARTAydTEDLTDDEKKDVENYIE-----
>UniRef50_Q3AEM6 Transcriptional regulator, ... 22.1 3e-13
-EVSLTLGERIRLIREEKKLTISELAARVgvSYLSEIERDTVNPSVATLRRIAEELGVSVADLMGKEHS----------------------------
>UniRef50_B0G8R6 Putative uncharacterized pr... 22.4 3e-13
MDL-KAVGQRIKAAREAKNLTQEELAGLvsPTHVSVIERGLKVTKLDTFIAIANALDVSADTLLIDVVTHSVSGVTNELSEMIEK------------
>UniRef50_A1BBT3 Transcriptional regulator, ... 16.8 3e-13
#NAME?
>UniRef50_B9A938 Transcriptional regulator n... 19.3 3e-13
-EWKVQLGKKIKQLRLDRGLTQTELGKRIGVSyiQRYENGSNYILASRLYDLAKALSIDVADFFTGMHTDSHEAYDEEILKLVK-------------
>UniRef50_A6CFH7 DNA-binding protein n=6 Tax... 17.5 3e-13
-EISGQLSQRVRELRKERGWSLDSLSAACgrSMLSQIERGEANPTLAVTVRISQAFGIALGELVEAPVSTSAIEVIRAEDR----------------
>UniRef50_C7H635 Toxin-antitoxin system, ant... 23.3 3e-13
----NAIGNRIFTLRTNAKLSQEKLAEKLGVShlGDLERGSSNGSVKILIDIAEYFHVSMDYLLLGRDPSRNQFQNE--LQAAIDHLEKI-------
>UniRef50_C8ZY37 Transcriptional regulator n... 18.1 3e-13
MELP--IGQEIAKRRKDKQITQTELADFMSVssVSKWETGQSYPDITLLPLLAAFFDCSVDDLL---------VINSQLTTQEIKRIYQLLKDS---
>UniRef50_C4ZER3 Putative uncharacterized pr... 19.7 3e-13
--VRKSLGEALKVHRTQCKMTQEFVAETIGVsaVSKWENGTSDPSTSNLFALAKLYGISVEELLKEVE-----------------------------
>UniRef50_B8KY58 Transcriptional regulator, ... 23.4 3e-13
#NAME?
>UniRef50_Q6MKI2 Putative DNA-binding protei... 26.0 4e-13
--LAQNLAAQITELRKKRQLTQAALAKLAgrSTLTNMESGMGNPSLVNLAKVCAALQVSFEELLATPRSQTKLIRKDEI------------------
>UniRef50_C3H0C5 Transcriptional regulator, ... 25.4 4e-13
MKFMNILGDRIRYLRELNNLSQKRLSDALGLtqLSRYERGERNPEPETIKLIADYFDVTTDYL----------------------------------
>UniRef50_Q11I99 Transcriptional regulator, ... 25.8 4e-13
#NAME?
>UniRef50_Q3CZE1 Helix-turn-helix domain pro... 19.0 4e-13
--------NRLKELRKEKKLTQEELAGEIGVstILRWENGERQIKPDKAKELAKYFNVSVGYLLGYAPNKK--------------------------
>UniRef50_UPI0001693962 transcriptional regulator, ... 17.6 4e-13
----MSIGERIRQRRKLLQITQLEIAekMGRSNFGHIENGRVTPSSSDLQKIADILQTNADYLLGRTDDPSPqtYPEWATSKDKRDLKKMLQSPD--
>UniRef50_C2CIB8 DNA-binding protein n=2 Tax... 18.8 4e-13
-----KIGEIILQKRKERGITQEELAemVTKASVSKWETGQSHPDILLLPKLATFFNISVDELIGYDPDLSSAQIQKFYIDLENR------------
>UniRef50_B8I3W9 Transcriptional regulator, ... 24.4 4e-13
------LGKKIRQSRLHKGLTQEDLSEITgpSYIGQIERGEKSPSVETLIDISKSLDTSISYILNVPDYKMKKELSDLVLLCSEANKEEIYK-----
>UniRef50_A6T0N3 Transcriptional regulator, ... 20.8 4e-13
-DIELRLGRRVSELRTARGYTQDRLASETGFtyLSKIENSKIIPPIGTLIKIAQALHTDLAELLGTETAERSD------------------------
>UniRef50_C0GLD1 Diguanylate cyclase with PA... 22.4 4e-13
--LEKTFGERVRLFRALKNLTQGQLADmiSRHHMGCLERGESGPSFGLIRKLCTLLQVHPASLFLSSDQEPEYPEESQVDTSPLQQI----------
>UniRef50_A1BBN6 Transcriptional regulator, ... 19.7 4e-13
-----ELGPRLKALRKGQQLTLQEVARLTGVStlSKIERNDLSPTLTTLQRIASGLQVELSALLGDEPGHAPTTGRRSIAR----------------
>UniRef50_UPI00018513BA XRE family transcriptional ... 22.5 4e-13
------VGNRIRMLREERKLTMQELasKVSKSYISSIERgqKNPSIRILLRIADTLHVELEDLFDSTASRFEDTILDQEWVRLLEE-----------
>UniRef50_C4Z6L8 Putative uncharacterized pr... 20.0 4e-13
----ESIGKKLKEIRLSKGLPQDAVaaEVNTSHISNIENNRVKVSLPTLIYICNALGVTVDYVLSGEYASDDSAIDREIMKELQ-------------
>UniRef50_A9KI63 Transcriptional regulator, ... 18.5 4e-13
----MNFNIRLKQLRQKHKLTQSELAEILgpTAVSNYESRRNEPSFEKLIALSRYFDVSCDYLLGISDAYLPVGG--EVLDKDIVDFFNLYQQLDS-
>UniRef50_C2RGS7 Transcriptional regulator n... 20.5 4e-13
MDVemNLSKQIKKYRDREGFSQEDLAEKisRQTISNWENERSYPDIHNLLLLSVLFDVSLDDLVKGDMEMMKNNLQQVKFNKL--------------
>UniRef50_Q38Y36 Putative prophage lsa1 DNA-... 25.5 4e-13
--------NNIRKLRLEQNVSQAELAekISRQAISNYEKGLREPKLETWKKLADYFDVPIGYL----------------------------------
>UniRef50_C7TLX8 Transcriptional regulator, ... 16.5 4e-13
----MQFSDKLKQARQQHHLTQMQVGTQLHVstISSWENGRSFPDISTLVSISDLYQISLDQLLREDQDIVQHYETISKQAQRYQKYFQITYFLN--
>UniRef50_D1PQK5 Toxin-antitoxin system, ant... 17.0 4e-13
#NAME?
>UniRef50_C0BZ66 Putative uncharacterized pr... 22.6 4e-13
-ETKMGFAENLQFLRQKKGYTQEQIAEqvSRQSVSKWESGGSFPEMDKLLQLSEMFQCGMDVLVQGDARNSYVEEHDEYEKHMNE------------
>UniRef50_B0G1D1 Putative uncharacterized pr... 18.0 4e-13
-NIKETVAKNLLYYRKKNKITQKELAEKLGvnAISSWENGVNSIDIDTLFQICKIFGISVND-----------------------------------
>UniRef50_B8D0X7 Transcriptional regulator, ... 12.8 4e-13
-EINANIGKKLRKLRIGKGYSLGDLEEIAGVsmLGQIERGKTNPTVKTLWKVARSLNVPFSFFIEEETSPVKVFSPSKE------------------
>UniRef50_A6N5T8 Phage-related DNA-binding p... 25.4 4e-13
--------ERLKQLRSASGLTQEGLAELIGCSaiSKWETGSSYPTAPSFHKICEFFGVSESWLLEKP------------------------------
>UniRef50_C6LHL3 Toxin-antitoxin system, ant... 24.6 4e-13
----------LKKIRIENSLTQEEMAErvTRQAVSRWENGDATPNIETLKQISTAFDVSINTLLGSP------------------------------
>UniRef50_C3BE98 Transcriptional regulator n... 16.0 4e-13
--MENIIGKRIKEIRMSLGYTQQQFADNVDIsmVSYIESGKKTPSRETVSKISNLANVSTDYIMGLSDNKNNEESSA---SDVMLELKHYINRMES-
>UniRef50_B9YAK8 Putative uncharacterized pr... 21.1 4e-13
---KQQFGAFVADQRRQKQMTQKDLAQkiSDKAVSKWERGLNMPDITLLVPLAQALDVSVAELLECRRISQSEPMSAHQVDKLVKKAITMSEE----
>UniRef50_B0A639 Putative uncharacterized pr... 21.0 4e-13
MNI-LSLGEKIKKLRKEKNMTLKELadRITAAQISHIERDKSHTSYELLEYLSERLDVSIDYLLETKEMQSKKITDNLILE----------------
>UniRef50_P96631 HTH-type transcriptional re... 22.8 4e-13
----MSLGKRLKEARQKAGYTQKEAAEkiGNNNLSNYERDYRDPDTDTLLKLSNLYNVSTDYLLGKDEVSKKNET--DLLNKTINEAIQELKDEDT-
>UniRef50_C6MKB7 Transcriptional regulator, ... 26.2 4e-13
---KQLLGLRIREVRKARQLSQEKLAEKVGvkQISRIEGGKSAPSLDTLEAIAKHLQVEIKDLFDFQHLVPEDKIEDQVLRLL--------------
>UniRef50_UPI000169299A prophage Lp1 protein 8 n=1 ... 24.7 4e-13
MKYKEVFKTRLREMRLKNGYSQEEFAKKVgrTNIANYESGRNTPPSQILGKIAEGFNTSTDYLLGKTDNPESLKVRD--------------------
>UniRef50_Q7UR68 Probable transcription regu... 22.9 4e-13
MNLVE-LAQRLRQLRLDRGMTLDEVAQKSgkSWLSRVENFRITPSLPALADLASSLGVSTSSLLEGLDDRPQIVCVR------HDERKKIQRDPDS-
>UniRef50_C2CZP6 Putative uncharacterized pr... 14.5 4e-13
----MKIGKVLQVQREKRHWSQAELAEkiSRQSISKWEQEVALPSFANVVAISDLFKISLDDLIKGDDKLMDKLSRNDKMRPVTKIL----------
>UniRef50_D2Q3P7 Transcriptional regulator, ... 21.7 4e-13
MLLRQVIGNVFRRLRRERGITLRELAeqVSVPYLSEIERGRKEPSSEILAAICRALDLELSDLLAEVQFDLATAVRSTLPVRLQTAAIRVTE-----
>UniRef50_B0MJF5 Putative uncharacterized pr... 17.6 4e-13
MNMKenLSNILVKKRKEKGITQDQLAAYIGVssVSKWETGQSYPDITFLPQLAANFNMSVDELIGYKPQMTKEDIRKLYLRLAKD------------
>UniRef50_A4TVX6 Helix-turn-helix motif n=1 ... 18.7 4e-13
MDVRQKFGLLLRKIRIEKAMTQEELAHQAGMsyLSDIERGRSAPSLVVLADLATALGITMADMFRDFEITELDRD----------------------
>UniRef50_A8FQX1 DNA-binding protein n=3 Tax... 14.7 4e-13
#NAME?
>UniRef50_C9AZC5 Transcriptional regulator n... 19.5 4e-13
MNLSKQ----IKKHRERLSLSQEGLAEkvSRQTISNWENEKSYPDVHNLLLLSVLFDVSLDELVKGDVEQMKETIEKTAMDH---------------
>UniRef50_B9L7E6 Helix-turn-helix protein n=... 17.1 4e-13
----MTLGEKIKFFRENKGLNLSELASRAGvsTLFKIEENKTNPTINTIWAIAEVLGVPFGELVGEGEIKGEGVSVVLIEKTDEFE-----------
>UniRef50_A5V718 Transcriptional regulator, ... 22.9 4e-13
-DPMMSFGELIRDRRKRLKLTLNEVALrlSVSFISLAERGKATPSIVSLLRLAQALDVDISYFLAPPQTNN--------------------------
>UniRef50_C8X5V7 Transcriptional regulator, ... 30.2 4e-13
MKPLEELGQEIKSRRKQLGLSQEKLADKCgrTYISMVERGKRNPSLLNLLKIAKGLEASVSEL----------------------------------
>UniRef50_C2FKQ2 Transcriptional regulator n... 18.1 4e-13
------FAERLKELRkeAGLTQERLAMQLgkTTLASYEQGKRQPDLETLSKIADRFSVTTDYLLGKNGTPKWATKKDTIDLKDFLEANE--------
>UniRef50_B7ANE0 Putative uncharacterized pr... 20.7 4e-13
MNTEKTFADRLKELRNIRNYTQEELGKiiSVQSIRRYEQGRLnpSAYNLLQLAKALDVTPEYLLIGDNNMTSYTEAIKRELKQLNDYGQISE-----
>UniRef50_A7G0N7 DNA-binding protein n=13 Ta... 21.2 4e-13
--MINEIAEKIRNLRKEKNLTLKDLSEKTgiSFLSQVENNSSSLAITSLKKIADALNVPITYFFKSPE-----------------------------
>UniRef50_C9A069 Transcriptional regulator n... 16.7 4e-13
------FPQIIKKLRLEKKLTQQEVADKIGItaYTAYESGKREPDFSMLQVLADLFGVSTDYLLGRSDKRhpKVESDLISSHIDESISEeiKEILT-
>UniRef50_Q8RNV9 Regulatory protein C.BcnI n... 21.4 4e-13
-DICRKFGRKVRIIREQKGLTQEKLAEEAgrTYISSLERGERSISLNNIEKIARALDVEIYQLFIFREEKS--------------------------
>UniRef50_B0NIK7 Putative uncharacterized pr... 18.9 4e-13
MNAIMKTGQRIQEIRKAQGITQNQLAEkvSPSFISRIENGSSSLTVDFACEIADALHVARQEIFCDLLINYQTEEVDSISQKIEINIKKF-------
>UniRef50_Q222R6 Transcriptional regulator, ... 22.0 4e-13
#NAME?
>UniRef50_B7GEU8 Predicted transcriptional r... 20.0 4e-13
-----TIGENIRMHREQRNMSQQELAMKvgVATIQKYESGEQVPDTPTILKLCTALDVPASELLERADVSNSSSLDPEIEYLIKE------------
>UniRef50_Q5ZTV2 Hypothetical phage represso... 22.2 5e-13
MDIKLKIGLRIKESRKNKKFTAVQLAEVTGFSaiSNWERGTRTPRFKDAEILGSALGVSPTWLLFLDIDHKP-------------------------
>UniRef50_A8ZZ11 Helix-turn-helix domain pro... 15.4 5e-13
#NAME?
>UniRef50_C0C566 Putative uncharacterized pr... 26.6 5e-13
--MEEKIGFRVKQARLNAGLTQEELAEKANMsfISRLENGKILPSIKKLLMLADIMNVGLEDLLRD-------------------------------
>UniRef50_A8RK43 Putative uncharacterized pr... 16.2 5e-13
-----AIGQRIKTLRKRKGLNQTQLANLIGKstVQKYETGEIEVSIDVVNEIAKHLDTTPTFILGYETNTAPIRSLADIMSFLFE------------
>UniRef50_UPI00019046BF hypothetical protein RetlI_... 13.6 5e-13
---RYAIGPRIKALRLRKKLGLVQLAGHTGLsmLSKIERGQMFPTLPTLLRIAMVFGVGLDHFFKADKEEPLIAVVRKEQRLKL-------------
>UniRef50_B8FNT8 Transcriptional regulator, ... 19.4 5e-13
MeiKLRVAENLRKYRERKGITQKQLADHLGvnTISSWEKGTNSIDISTLLNICNFLEINLDDIYGISDKKISPVELTEDELALISNFRKLSHD----
>UniRef50_C5Q7W4 Phage repressor protein n=1... 20.8 5e-13
---QMTFGDRIRKLRKQKGLTLQQLSDELHEQflSNWENDKSEPIAKTVSQLATYFGVSMDYLIGLEDDIVPLET----------------------
>UniRef50_C2HHC8 Transcriptional regulator n... 27.3 5e-13
----MEIGEKIRSLRLKLGLTQEELAERSDLtfISQLERDLTSPSVDSLNDLLNALGTDMATFFMDKPSVKEIFTKDDYQS----------------
>UniRef50_Q38UW0 Putative DNA-binding protei... 23.2 5e-13
MTIN-FFGERLKAVRKAKRLTQLELSQRLGVstVSAYEQGLSYPSLETLVSICSILDTSADYLLNISDD----------------------------
>UniRef50_B6FLJ1 Putative uncharacterized pr... 23.5 5e-13
--IDKRIGKRIKQCRERLGLTQEEFAEKTGFtyISTLERGASFPRCENLILLLNALEVSADAIFCDVLDHTTEYKATQLSNEL--------------
>UniRef50_B1RM50 Transcriptional regulator, ... 16.7 5e-13
-----NIGDKIKAIRKERGLTQKEFAKKINKsmIQKYENSEVEPRIEVLREIATALDISFSELINPKNSSINISESIDKFKNEYIDFIIDFEQLN--
>UniRef50_A1RRK6 Transcriptional regulator, ... 17.8 5e-13
--MEYKLGNRLSELRRRKGLSLSRLARLAGVstLWEIENDKISPSINTLWAIANALGVPFGELVTYDIVVKDEGVEVRLIERVENKEVYLMK-----
>UniRef50_D1AHN0 Transcriptional regulator, ... 12.8 5e-13
--MYKLIGSNIKNYRKTNKLTQQELADKIGKhtVAKYESGKISVPMAVLHEISEILDTPMSDFFKENPISIDNFEPKEKYReiIERIKKYPEKTLS-
>UniRef50_C7VW59 Cro/CI family transcription... 19.8 5e-13
----MNFGEKLKYLRESKGLGVNQLALKSGvsNISRLEKgrKDPTFDTVKKLAKALGVSVSY-FDDEEKEINTVAAHIDDDVTEDEMNEILSFID--
>UniRef50_A5TWB6 Possible transcriptional re... 19.0 5e-13
MdlNILVSENIKRIRQEKNLSLGDLAKlvSKSMLAQIERGEGNPTLSTLWKIANGMQVSFNTLIAQPKLPYKVTKLAEIEPILD-------------
>UniRef50_UPI00016C6720 hypothetical protein CdifQC... 20.6 5e-13
------FGERLKKLRIKFGLKQHELAEivSQSTIGMYENDQRTPPAESIVKLAEYFNVTTDYLLGHTKT----------------------------
>UniRef50_A9KS31 Transcriptional regulator, ... 27.5 5e-13
MD-NEKMALFIADQRKIKKLTQKELAAKLGVtaVSKWERGLSCPDISLLSTLSDILGVTTGELLNGERA----------------------------
>UniRef50_UPI0001C37AD2 hypothetical protein RflaF_... 15.9 5e-13
------IGKFLKELRKEKGYTQETLGEKIGVttVSRWETGTYIPPVECLVMLSDIYDVSINEIVAgeFNDKAEENLSEALRLSENEYKQREKKL---
>UniRef50_D2BPG7 Transcriptional regulator, ... 16.5 5e-13
---------RVAELRKKRGWTQEVLAEKANIttIQRIENG-TDVSLDTLASISNALLVPVSELFESIEEEAKEVEIMDMSKEQLIQLK---------
>UniRef50_C4FA54 Putative uncharacterized pr... 21.6 5e-13
------LAKRIRGLREGAGISQARLAKLvsRQTVINWEKGRTLPDAESLKRLSAAFGITLDALLDERSEEYLRQTARDRR-----------------
>UniRef50_B1YHK8 Transcriptional regulator, ... 21.1 5e-13
-SLPHMIGNEIKRIRKEKKMTQKELCDGisQAEISKIENGRNSPTIDLLQQISKRLRVPLSLLFRDQLESDAFREADNHLSSLFReyQEMRLELLR-
>UniRef50_C3FZZ5 Putative uncharacterized pr... 18.9 5e-13
MDNNTE--NKIKELRIAKGWTQKSLAEKLGVSsiSNWERAYTSPNQEDLIKLAKVFNVTIDYILSSDKIINLNYDIEKITEYVSSSMLKQDEKEL--
>UniRef50_B6BB48 Transcriptional regulator, ... 14.1 5e-13
#NAME?
>UniRef50_UPI000066D8A2 UPI000066D8A2 related clust... 18.6 5e-13
-EIKRKFGRTLKKIRTQKGVSQEELADLAgrTYISEVERGDRNISLINIHKICAALDIPASTFFRKMEEEN--------------------------
>UniRef50_C8WYG8 Transcriptional regulator, ... 25.9 5e-13
MNIMKIVSNNLRALRLARGWSISELERRSGVatISQLESGYGNPTVATLWSLASALSVPFSDLIQTAKETESVHESPVLAE----------------
>UniRef50_C0B4U4 Putative uncharacterized pr... 17.9 5e-13
-----------KNLRMQNHYTQGQMADliSRSAVSMYETGNREPDLETLEKIAKFFNVDMNYLLGSstSDNPEPSYEDIEQMIArkLIQLLSEID--
>UniRef50_D0DT22 DNA-binding protein n=1 Tax... 17.9 5e-13
MD-QIKIGKFIASCRKERGMTQANLAEKLRIsaISKWETGKSMPDSGIMLELCDLLKINVNELLSGERIMTEAYD-----KRAEENLLAMKQEVE--
>UniRef50_C4Z4H6 Putative uncharacterized pr... 12.9 5e-13
MDKQKT-GELIKSARIKKGYTQVELGDLLGVtaISRWEKGDSFPDISVIEELSRVLDIRIQDIVIGDVTEPDSETAVTEVVRAVKLQDKVKKR----
>UniRef50_B6FZV7 Putative uncharacterized pr... 19.3 5e-13
-----TLGSRLKALRQEKGLTQKEVAKLIGTtsIGRYEMDARVPKADILNSLAKLYDVEIDYLLTGKE-ETEQPLNDRDKKDIEKDLKKIMDD----
>UniRef50_A4XLK8 Transcriptional regulator, ... 19.1 5e-13
-EILKYLGLQIRVLREWAGLKQTELAKkiSQTTLARYENGELRPPIETLLRIADFFDVSIDALLGRKNSHKDPLSILQELRIQKEqlENEIKELL--
>UniRef50_A3T2L8 Subunit S of type I restric... 26.1 5e-13
MKLRHQVGLNIQKLRRERGISQEDLaaKVNRGYMGKLENAKNSASLDMVERIATALNVVPSWLLVGDEP----------------------------
>UniRef50_Q2RSF5 Transcriptional regulator, ... 23.2 6e-13
---MIEIGKRIAEARKDQGMSQYALAKLLGvsTIAYYERGRNTPKPWIVEDLARILNVSAAFLLYGRERTDP-------------------------
>UniRef50_A9KM47 Transcriptional regulator, ... 20.7 6e-13
MDL------KIAQLRKRKGVNQQELADFLGVTfvSKWETKTTLPDITLLPLIADYFQVSVDELLGLKPIKDLQYMPRNTDNR---------------
>UniRef50_Q8RFX4 Transcriptional regulator, ... 13.4 6e-13
MNKEINVGITIKNIRKSKKLLLKDVALKCGIsmLSQIEKGNANPSLNTIKSIAQVLEVPLFKFFMDLEKEKYEFHLLKKDDRKIISTEYVTYELLSP
>UniRef50_Q1CPC7 Transcriptional regulator, ... 16.0 6e-13
--------NRIKELRKEKGLTQQDLAEEIYVHyiQRWEN-KHKIALDQAQLLADYFDVSVAYLLGYSDTTKDNKDFITISVKEYNELKK--------
>UniRef50_A9VH79 Transcriptional regulator, ... 22.6 6e-13
MELTTKLGERIRFLRKEKNLSQERLGELSGinHIGAIERGEKNVTLESLAKVTKGLDITLEELFRYLQPMDKLDDLNTIMELLL-------------
>UniRef50_C9AMC1 Prophage Lp1 protein 8 n=4 ... 14.9 6e-13
----EMFPEKIKELRLSKKMTQQEVADKLGItaYTAYESGKREPDFSILQSLANIFDVTTDYLLGR------NKTPKWADENDLIELDKML------
>UniRef50_Q8DUT3 Putative uncharacterized pr... 24.7 6e-13
--MIMTFETRLRDYRKQLGLSQEKLAEeiSRQAITKWESGAGTPDVVNLMALSDFFQVSIDQLLFGKEANRQSKD----------------------
>UniRef50_C9XJ67 DNA-binding protein n=4 Tax... 19.4 6e-13
MN-ELNIAKTLILKRKEKGITQDELANYIGVssVSKWETGQSYPDITFLPQLATYFNITVDELICYEPQMMKEDINkkPFDEVMDEIREIIKK----
>UniRef50_B8FZM0 Transcriptional regulator, ... 19.4 6e-13
---MIEVGEFIRAIRKRRNLTTTQLADQLDLsyISLIERNIVSPSLATLKRIAQALSVPLESFFLDPDTE---------------------------
>UniRef50_B8G074 Transcriptional regulator, ... 23.9 6e-13
----MTLGEKIYELRTKNAMSQGDLAneVSRQSVSKWENNTSVPELDKLVKMSEVFSISLDELIRGEKTEKMQRE----------------------
>UniRef50_D2BR40 Transcriptional repressor n... 13.2 6e-13
----MNFGQNLKKLRKNAKLTQSQLAEKLgqNAYVLWEQKSTNPTLELLEKLADIYDLPIQELIKETDNNAEKQLIDNYRSLTGEQQESVINFTD--
>UniRef50_C0BVV3 Putative uncharacterized pr... 18.3 6e-13
MDRVKQVGERIRFYRKQEKMTLEMLAAKMNKstISKYENGTIVMDIGTLYDFADVFRIPVYCLIDDTRKET--------------------------
>UniRef50_C8XHM1 Transcriptional regulator, ... 20.0 6e-13
-DLPHLIGERLRAARTEQGLSVGGLAQaiGKGSLSEIENGTRNPTLSTLYGLANALGRPLSWLLAE-------------------------------
>UniRef50_C4L0L0 Transcriptional regulator, ... 16.5 6e-13
#NAME?
>UniRef50_B5YIM2 DNA binding protein n=1 Tax... 20.9 6e-13
----MKIGEIIKRLRKAKGFSQMELAEKIGITylQKYEKGKSKITVDRLIDIARALDVPLSAILSEIYKKENIEIYSEEEIVFLEYFRKI-------
>UniRef50_A7FR36 Tetratricopeptide repeat/DN... 16.2 6e-13
MEI-LSLGEKIKRRRKELNMTLKDLadRITPGQISLVESGKSNPSMDLLEYLAETLNTSIEYFMESEDTQAEKI-----------------------
>UniRef50_Q8E8A7 Type II restriction-modific... 28.8 6e-13
--LLDNLANNVRTFRLKNGISQEQLAEICgrTYIGSIERGERNTTLSTLEVLAKTLNVSIAQLLNDDE-----------------------------
>UniRef50_B4UMW1 Transcriptional regulator, ... 21.5 6e-13
--MNAIIGTNVKTLREAMGWTQEDLAAKSkvRTIQRVESGEVLPTADTLITLAVALGVEVEDL------RRTPDEWAHILEQAAGHVKKFHEEYD--
>UniRef50_C5EUL8 Transcriptional regulator n... 18.8 6e-13
MDININlgRNIRRLREAKKLTLdaAATGVSRSMLAQIEKGDVNPTISVLWKIANGYKVSFTSLVETGMEDAAVIRAGDITPIMED------------
>UniRef50_C3ECM6 Transcriptional regulator, ... 12.5 6e-13
MNM---FGQRLKDLRREKKLTQQDIADVLgkSNISRFESGKQSLSSENIIKTAKYFDVSVDYILGISDYKT---INKKKEEQIPKDVVKLIKKINT-
>UniRef50_B1C6G4 Putative uncharacterized pr... 20.2 6e-13
-------GEKIAKARKNISLTQDQLAEvvSRQTISKWESDIAYPEAGKLKLLADTLNVSIDYLLKDEVEETKIPEMKQTSNGYEVDWSKLYPILNK-
>UniRef50_A5MYI0 Putative uncharacterized pr... 16.9 6e-13
---NNPFGNKIKELREEMNWTQDHLGKLLnrAAISKYENGKVPLTDEILIKLSKIFDVSCDYILGVSNKRNDseKIEDLSPESKEELEKYIE-----
>UniRef50_B0ZSI5 Prophage repressor n=1 Tax=... 20.6 6e-13
-NCRMDIGSAIRHLRRQQGLTLQELCDAIgtGYLSRVETNKLNPSVYTVADIARALGTTVDELLKGSNT----------------------------
>UniRef50_Q3B1P1 Transcriptional regulator, ... 25.0 6e-13
-SITRLLGLRVRRWRMALGYSQEKLAECAgrTYIGTVERGEQNITVANAEKIANALHVTLSDILG--------------------------------
>UniRef50_C3MCD7 Transcriptional regulator, ... 18.1 6e-13
--LEVAIGHEVRAFRKKLGITVSDVAAaiSVGMLSKIENGNTSPSLTTLQTLARALGVPITSFFRGFEEEHSAV-----------------------
>UniRef50_A3DFN6 Transcriptional regulator, ... 17.4 6e-13
---EINIARTIVKMRREKGLTQEDIANYIGVssVSKWETGQSYPDITFLPQLATLFNISIDELMGYEPQMSKEDIRKLYVKLSADFASKPFDEVL--
>UniRef50_UPI0001AF5D7E Cro/CI family transcription... 27.2 6e-13
MENNLAFGIAFKRLRHLKGMTQEDFSSVVSERYIRMLEKGQYSPSLSTIVELAKVLGIGAVSLVALVEAESEGTGADVIAKQALVELMELIQ-----
>UniRef50_B5FUU1 Transcriptional regulator, ... 23.0 6e-13
MdlTHYLATTLRMLRHQRGWSLSRLAEISGVsmLGQIERNESSPTVATLWKIATGLNVPFSMFISPPQAEFPPTFDPQQQAMVITPL----------
>UniRef50_C7Y3E3 Predicted protein n=1 Tax=L... 21.9 6e-13
---RKKLANNIKTLRKQKNLNQAELGEILHVstIGSWETGRAIPGSDTLKILADYFQVSTDELLGRKTSGSANDTD---------------------
>UniRef50_C1TKU3 SOS response transcriptiona... 23.2 6e-13
-------GERLRRVRKDQGLTQTELARLSGvnTVSQVENDRIGLSIETWESLASVLGCSVGYLVSGEGDRKSSGHR---------------------
>UniRef50_Q5WC17 Transcriptional regulator n... 23.4 6e-13
--MDNRIGMEIRNLRMKLGMSQENISsvVSQSAISKIENGKYIPNIIVLEAIASKLGVPVDHFLTLSTSYNGEYIETTYEMIEQLSLHEEYEELNR-
>UniRef50_C2CXS6 Transcription regulator n=1... 21.7 6e-13
MevPMSISEKIKQCRKQKNLTQKDLADElsRKTISGWENGRGYPDIKSITQLSDIFGISV-------------------------------------
>UniRef50_C3JHD6 Transcriptional regulator, ... 21.7 6e-13
#NAME?
>UniRef50_C0XUZ3 Possible DNA-binding protei... 30.6 6e-13
------LAERLRALREMRGLSQRRLAElvSRSLISNLERNQYnpTLSTVYRIAHALHVPPVALLPASDSVVKARCAED-------------------
>UniRef50_B5GTE6 Transcriptional regulator n... 20.2 6e-13
--MTQEIGDNIKRYRRAEGLSQEELAEKAgvSTVQKAEQGRGAVRTQTLHTIARGLGVTTSALF--VAGPPEPVVGDDATKQSLVAIRAAL------
>UniRef50_A5MYH8 Putative uncharacterized pr... 17.6 6e-13
----MQFGERIKSLRLSNKLTATQLAKDIGVtyLSRLENNAKSPSFELLEKLCGALNITLAEFFKTDSSDIIPEHFKEFINQNKNLTPEQLEKLN--
>UniRef50_A5GA62 Transcriptional regulator, ... 17.9 7e-13
--LKLEIGSRLKRLRMERSLTQKELAVRVsyTYIGKIERGEQLPSLKILLKISEALSVPVASFFQDEAVAAVSDISSSELRYLVSE-----------
>UniRef50_B1BTG1 Transcriptional regulator, ... 20.7 7e-13
----MNVGDRIKYFRKAENLSQDELASKSGLsaISNYELNKRQPNIVVLKKIADALKVDIDDLIIKTDSakTNLNADFKSLKKYREEKKLSQEQLS-
>UniRef50_C7N2T6 Predicted transcriptional r... 28.8 7e-13
----MKVSEAIQNARKEAGLTQEQLAAKvtRQAVSRWETGESEPSIDMRKLLASVLGVPAVGLFDLPDAP---------------------------
>UniRef50_B8IHD2 Transcriptional regulator, ... 19.5 7e-13
--LSGQLGKTIQRLRKAYNLSLSELAEQSGvsIISQIERNETNPTLATIWRLSQALDVSIERVLATGDEEPFIEKSSRADTPIL-------------
>UniRef50_C7BH54 Similar to dica, regulator ... 18.1 7e-13
MKTNESIGARIKRLRNQQKMSQAALAELCgqSRIGNYESGIRNVSTDDAVILSKALGVSPAELMFGDAESSQENETSETCQEleKILLELFNEL---
>UniRef50_Q7NYR0 Putative uncharacterized pr... 30.0 7e-13
-QLNQRIGQAVARHRKALGMNQEDLAEKLGVgaISRLERGRIKPTLVRLLELAEVLGCSVNDLLSEtnPGDQARYLEQLLARLKQADRQLV------
>UniRef50_C3RIX6 Predicted protein n=3 Tax=B... 16.9 7e-13
MdiEVKFGHRIKELRLKQNISQEELAFRCGLsyISDVERGTRNVSLKSIEKIANGFAVNLKELFD--------------------------------
>UniRef50_C9BR90 Putative uncharacterized pr... 13.2 7e-13
------FAENLKFLREKYNIDQQELAEKLGrsSISEWEKGKYTPKLKTLNEIAKIFNVDIDDLMNIDLSISNQI-----------------------
>UniRef50_B9A937 Transcriptional regulator n... 17.9 7e-13
-PIDKQIGERIRKRRLMCGFSQRDLGKKLGIshIQGYETGEVRLIVDRLYKLAEALSVDMSYFFTKASEDLHDKAFreEISRLVREYRKIKDEALR-
>UniRef50_B2TDB5 Transcriptional regulator, ... 17.9 7e-13
#NAME?
>UniRef50_P23939 BamHI control element n=3 T... 21.2 7e-13
-NIRLLFGQKVRQIRLSknMSQEKLAFECdrTYISDIERGTRNVSLDNIEKISKALGVQPKDLLDFT------------------------------
>UniRef50_Q89VD2 Blr1115 protein n=1 Tax=Bra... 17.5 7e-13
MdlDRAIGRRLKTLRTQAGMTLNELAGRSGVsmIGRVERAQSSATAALLNKLCAALDVTLSDVVALAEKPPERLMRLADQPHWRDPDSGYRRRHASP
>UniRef50_Q2RLS7 Transcriptional regulator, ... 20.5 7e-13
----MSIGKRIKELREKIGLTQEELAEriSRSALANYESGYREPKGEILVRFAKALNTSTDFLLGNEVKVDKTNDKTKKYELDEATL----------
>UniRef50_D0MDY3 Transcriptional regulator, ... 24.1 7e-13
MELNavLGLKLKALRQQRGLTLQDVASRAgvSYLSEIEKGKKFPKPDKLIDLASVFSVSYEELISPRLDERLDPLAAVFSSAFVQEF----------
>UniRef50_C5V7E2 Transcriptional regulator, ... 19.4 7e-13
-SLGLILGANIAERRKKLNWTQAELAERIGVdtVSRFERGSNLPSLHRLEKLAEALKIPLYKLVAASSPRHDDQSfsELTPKDREFAMNTLKQL---
>UniRef50_C9BBB4 Predicted protein n=2 Tax=E... 17.0 7e-13
----MEFGEKLKKLRISRGLGVNQLALKSGVSaiSRFEKGERkpTLETLKKLSTALGVSISY-FEENSPVNVNTIPEWANEDDLIELDKLLE-----
>UniRef50_B9XI06 Transcriptional regulator, ... 27.0 7e-13
---RRLLGEAVRAKRKEAGFSQEKLAEKADLSAvsRIERGKESPTLDNLVKIAKALGTHVRDLVAG-------------------------------
>UniRef50_B0P2H4 Putative uncharacterized pr... 20.0 7e-13
----KALGAKIKEYRKKENITQEQLAEmiSLSHMSNVETASVSVSLPALKLIADALGVTIDELLVDSYSKKQKKyySKKMDLIMEQCETVEQEI---
>UniRef50_C7R5Y1 Transcriptional regulator, ... 20.7 7e-13
#NAME?
>UniRef50_A8MGA3 Transcriptional regulator, ... 22.2 7e-13
----MTLGEKIRALRKEKRYSIMNIRELTgkSTISEIENDKSSPTAETLQKIANALEVTVDTFFKDDDHDESLSQQNIEFTTPQEAMEFILKQP---
>UniRef50_A8TR92 Transcriptional regulator, ... 21.9 7e-13
#NAME?
>UniRef50_Q4A0X9 Putative transcriptional re... 22.2 8e-13
----MNFGTQIKMIRKENQLTQEQFGNqiSRQTVSTWENNRYLPDIEMLVEIAKTFNLSLDDLILGNSVVKDKLVNDTKFVKRIR------------
>UniRef50_Q3JYW2 Transcriptional regulator, ... 19.8 8e-13
----MTFAKRLRELRQLNNITQIEMANKLgrVTYTNYEREKSEPSISTLKEIATIFNVSIDYLIDFEDDTKGKNNRKKLLLSLEAELKKI-------
>UniRef50_B6GD35 Putative uncharacterized pr... 22.2 8e-13
MDEATKFADRLLDLRRKAGYSQEQLADLLGVsaISKWEGAQGRPEVDNVVKLSQIYRVSTDFILTGSaeAPSAPAPRELSREYRFALSAL-------
>UniRef50_A3TY07 Transcriptional regulator, ... 28.6 8e-13
---RAELGQRIRQLREARGLTLQTIADRSgiSTISKIERGLMAPTYDRFSGLARGLGVDVTHLFSP-------------------------------
>UniRef50_D0L2V7 Helix-turn-helix domain pro... 24.3 8e-13
-DRRTAIGARITELRTARSMSLSALARaiGKGSLSELESGQRNPTIDTLYAVAGPLGVPLSALLGEESGTE--------------------------
>UniRef50_B0G1R7 Putative uncharacterized pr... 19.7 8e-13
---SMQVGLNIKIKRIGRGYTQEEIADAIgrSTYTRYESDKRLPDIYKLCALADYFDVSLDDLVGRDWKPKKDHKGRNI------------------
>UniRef50_A8RZX7 Putative uncharacterized pr... 12.6 8e-13
------INERIIELRMERHWSEYQLAEkiGQSTISSWTRTKSMPTVPNLEKICNAFGITLSQFFADKEERT--VSLSPVQQEMLHNFDRLTPE----
>UniRef50_Q722B2 DNA-binding protein n=57 Ta... 23.2 8e-13
----MEIGKRIKNLRLSKNLTQEELGERTDLtyISQLERDLSSPSIETLFAILEVLGSTPKDFFDEEEHNQKVIYGELEHTFFEDE-----------
>UniRef50_B8FPE3 Transcriptional regulator, ... 15.9 8e-13
---EINLASVLVAKRREKGITQDELAAYIGVssVSKWETGQSYPDITFLPLLAAYFNISIDELMSYSPQMERSDIAKLYTRLAAD------------
>UniRef50_C9L3R5 Toxin-antitoxin system, ant... 19.5 8e-13
------FSEQLSKLRKEANLTQEDLAEkvSRQAVAKWEGGESLPDVYKISQIAKTFEVSLEELIWGKDRQDSqsIARDIYMQFIDNMESFQYD----
>UniRef50_A8MKY0 Transcriptional regulator, ... 14.9 8e-13
MEYY--VGYKIRALRKKKQMSQQElgDFMNRSILSRIENNRMEPSLHQIIYIANKLDTPIHYFFYDVDYTENIPSDVQSVTHELQNL----------
>UniRef50_A4VWK4 Predicted transcriptional r... 17.2 8e-13
--------NKLKTLRKENNLTQEELAKKIGVntLQKWENGESSIRTKNAEKLAKHFGVSVGYLLGYED-KVKKEFYKQLDLYNLDEFRKFRIKLN--
>UniRef50_B7DTD3 Transcriptional regulator, ... 18.0 8e-13
----MSFSDRLKTLREQRGISQERLAEILgrSSIAHYEsnDRLPRPERLKKIADFFGVTTDYLIGRTNDpdSEPIVTAEERRLLETVRELPPE----
>UniRef50_UPI0001BCA240 PbsX family transcriptional... 24.2 8e-13
#NAME?
>UniRef50_C9ZEI0 Putative DNA-binding protei... 18.8 8e-13
---NAVVARNVRLLREQRGLSLARLAREAgkQTLSNLEQGTGNPTVDTLFSIATALGVPVTRLVAEREQVMTVQRGADVVWKEHEGLE---------
>UniRef50_B9NWE0 DNA-binding protein n=1 Tax... 17.2 8e-13
-ETELEIGRTLQRLRQERSLTVTELAARAKVStiSRIENGHVSPSLGTLQALADALSVSMMALFS--------------------------------
>UniRef50_B7HMA0 Prophage LambdaBa02, repres... 17.4 8e-13
---MNTFGENLKKFRASRSLTQSEFGEKvsRSQVGNLEINYNQPDLDTLDRIATYLGISVDALMGRTSTPHEKNIANAL-----DEIQTVFAGLD--
>UniRef50_C3L687 Prophage LambdaBa04, DNA-bi... 18.9 8e-13
----MTFGEKLKQLRGKR--TQGDVANliSRATYSHLENNRIEPSMTVLNSIADLFCVSTDYLLGRSSDPRLTEEQDKTADEMARRFMELVADL---
>UniRef50_B9Z725 Transcriptional regulator, ... 23.2 8e-13
MNRVSAFGRVVREARLAKGWSQEELAERAsrNFVSLVERGQSKIALDSLFFLADALETTASELLRATES----------------------------
>UniRef50_B1I624 Putative prophage repressor... 27.3 8e-13
------VGETIRRLREESGLSQRALARKAGLsyLSDIEVGRTSPSLKSLEKLAGALQVAPGQLLQGQDRFSSQVVEVPVLGRV--------------
>UniRef50_C7D289 Prophage Lp1 protein 8 n=2 ... 18.1 8e-13
---------KIKELRNEKKLTQQEVADYLGItaYTAYESGKRQPDFETLQKLATLFNVTTDFLLGR------NYTPEWANKEEVMELDKILK-----
>UniRef50_B0MK83 Putative uncharacterized pr... 19.3 8e-13
-----AFSERIKQLRKAKGASQAQVAEYLGVtaYSLYETGKREPPFATLLKIAEYFGTDTDTLLMSGDTARVSDPRLKFALFGETEID---------
>UniRef50_A8VQI9 Putative transcriptional re... 22.6 8e-13
----MALGTTISQRRKELNLSQAFVAEevSRQAVSKWETGQSVPSTAHLIRLAEVLGCDVQDLAEPDQEAQPAQPAEESGSKKDIRMQ---------
>UniRef50_C3BBU8 Transcriptional regulator, ... 16.5 8e-13
MLKMNELGKRINKLRVEKGMTLVElgNKMSKGMLSMIENGHSNPSMDSLKFIAHQLGCDPQYLLGSPTSDELKHLFNKVEEAFEKNNDEQI------
>UniRef50_B0SF19 Transcriptional regulator n... 16.9 9e-13
#NAME?
>UniRef50_B1HMJ2 Transcriptional regulator n... 31.1 9e-13
--MKNMIGMNIRVLRKRHKLSQEQLAEkvSRQTIAKWENGEAIPDIYKFKMLGDIFQVTIDQL----------------------------------
>UniRef50_UPI0001BC5823 SOS-response transcriptiona... 17.3 9e-13
--LSETIGDKILKLRKETALTQEQFSKIAGVTPLskYESGERLISIETLLNIANYFKIPISYFLGENILKVDENMIK--------------------
>UniRef50_B0SV48 Transcriptional regulator, ... 22.4 9e-13
MDLKEVMAINLRRLRHAKQMTQEELADHAGLsyIGAIERADKSASVTVLGKIAEALGVDPADLICQSEPKARLKSP---------------------
>UniRef50_A5N522 Transcriptional regulator n... 20.8 9e-13
MD-KLQIGEVILKLRKKREITQEQLGKFIGVStvSKWEVGNSYPDITLLPVLASFFNISIDELLNYKIELSEKEVME--------------------
>UniRef50_Q2CEW8 Probable transcriptional re... 21.3 9e-13
-----KIGAALRRYRKSQGMTLRDVAEGAGLStiSQAERDIAVPSLSSLRKIAQVLGVSLQDILPETVPAMEASRRSERR-----------------
>UniRef50_B4X5D8 Helix-turn-helix domain pro... 25.3 9e-13
----MSFPERLKAARLALGLTQEQLGDELHvsTISAWENGRDSPGFRLLPKLKAVLGVSLDHLICGDPVEGASELNSKYDAQVRNDAEAQL------
>UniRef50_Q5LLE2 DNA-binding protein, putati... 21.2 9e-13
MSIQSRVSRNIQRIRREKDLSQEEVAHriHQTYLSGVETGKRNPSILVVERIAKALGVDVSEIFKP-------------------------------
>UniRef50_B1IDM0 DNA-binding protein n=9 Tax... 22.1 9e-13
----MAFSNKLYSLRKQKGLSQDELGSkvSRQTISKWELGETTPELEKLIALGDFFEISLDELVMDVKAKESVKTEPLVMNRLETIIDSI-------
>UniRef50_B3XLT2 Transcriptional regulator, ... 21.9 9e-13
--VENTIASQLKRLRKSRGWTQTQLADKLSVstISNWETGTKVPRMGSLQNLADLFHVKIGEITNASIIKEETQS----------------------
>UniRef50_C5UTZ2 DNA-biding phage protein n=... 29.7 9e-13
MNNPKI---TLKNIRENKGISQRQLAKkiSQGYISSIENGKKSPTIRMLYRIANALEICPHYLL---------------------------------
>UniRef50_C8P2R4 DNA-binding protein n=1 Tax... 28.0 9e-13
-------------------MSQEMLAEkiSRQSISKWERGESLPSIDNLIRLSEILGIPLNDLVKGKES----------------------------
>UniRef50_B7IX94 DNA-binding protein n=105 T... 16.5 9e-13
MN-NINVGQKIMAFRKGAGLTSKRLAELADisMLSQIEKGITNPSLQTLKLISVALNIPlnFFLEDTSTEELVVRANQRKKITFPESGNVSYELLSP
>UniRef50_B1I0G9 Putative uncharacterized pr... 25.0 9e-13
-NLNVAFGKVLKIYRKDAGLSQEQLALQCdrTYIGLLERAERQPSITTIFKICTALNVKPHEFIKEVEK----------------------------
>UniRef50_B1HVX1 DNA-binding protein n=2 Tax... 25.0 9e-13
---MNSLGARIRKLRKEKKLTLEALadRLTKGMLSQIENEKAKPSMESLDYIAERLGVKASELLEEVAPSSIRSLLEQV------------------
>UniRef50_C6PVT7 Transcriptional regulator, ... 20.5 9e-13
-----NIGSVLKRVRFERELTLEETSNLTGVsmLGQIERGESNPTISILWKISTGLRISFSELLGSENDDYKAVSIDDIEPVYESDGKMILYD----
>UniRef50_C2EDU4 XRE family transcriptional ... 24.0 9e-13
MDNNIHLGSKIRKYRHLAGMTQEELAEylSVNYISKIEREKknVSIEKLVDICNALDISVEEILDSKHNLSIKNLPPNAI-----ELITYLRDSDS-
>UniRef50_B4VBI6 Transcriptional regulator n... 22.8 9e-13
#NAME?
>UniRef50_A4J892 Transcriptional regulator, ... 13.2 1e-12
--VMSTIGERLRQLRKEKNINREDVANLLGVtsVTNYESGQRNLDPDQLIALADYYDVSMDYLTGRSDNPKPPQT--TTIDDEWPEVANVLRR----
>UniRef50_A0RLU2 Transcriptional regulator n... 22.6 1e-12
--MKTTVGQNIKNLRKSFDLTQEQLSERTGLsqIKNWETDRHEPDLESLKILASFFNTSTDALLNFENRKE-----DALLGLLFNDIQRAYEELD--
>UniRef50_Q3EZN3 Transcriptional regulator, ... 20.0 1e-12
#NAME?
>UniRef50_D1C6E4 Transcriptional regulator, ... 27.3 1e-12
---RQRIGPAIRRLRQERGMTLDALAAQAGIshLSRLERSQTLPSFTVLAKIAEVLGVGIDEFVRLERD----------------------------
>UniRef50_C6WQ02 Transcriptional regulator, ... 26.2 1e-12
--MTAPLSENLARFRKARNLSQEElaASVGVDTVGRIERGERSTtpSTIVKLARALGVSADSLLGLP------------------------------
>UniRef50_A6UEQ1 Transcriptional regulator, ... 20.6 1e-12
---RRSIAETLRQLRQENGLTLNELARRCapSTLSKIENGQMSPTYDTILSLAEGLGADVAELFARRQTTT--------------------------
>UniRef50_B1QY33 Helix-turn-helix domain pro... 20.0 1e-12
MGINEIigNNIKKIRKEKNISQKDMAKKLNmsTYSNYENNNREPNALTLKKIADVLSVDVHDLLNVQSSNNNVGE----------------------
>UniRef50_B5EKJ2 Transcriptional regulator, ... 21.2 1e-12
---MEQVCKKIRQLREDRGWSVRGLAAriSPSALSQIEAGQNSPSIATLEKICAALQIPIAAIFDDGET----------------------------
>UniRef50_A9KJ65 Transcriptional regulator, ... 18.7 1e-12
--MYLKLSENIITFRRKKGITQDELATFLGVtsVSKWETKQSYPDILLLPQIASYFNVSIDELLGYEPQLSEEQIKK--------------------
>UniRef50_C4IE43 Helix-turn-helix domain pro... 15.1 1e-12
----MTIGARIRTSRKKANLTQAELAKLIDVssIRMYETNKRNVSLEILKKISTALNISISDLIGYDNVDKDYISIN--------------------
>UniRef50_C3EVD8 Transcription regulator n=5... 21.8 1e-12
------IGARIKKLRKQRNWTQEILGKKVGASsiGYYESEERFPSPDTIAKLSDTLEVTTDFLLGRGNELDIKKHTK--FKEIMERLDTLPEE----
>UniRef50_A8GBR8 Transcriptional regulator, ... 22.8 1e-12
#NAME?
>UniRef50_D2QEV1 Transcriptional regulator, ... 25.0 1e-12
-DIKQITSTQIRDARKAKGLTQKELAEKLGvsTVNQYESGKQNLTIDTLVKIANALGMKFSTLLS--------------------------------
>UniRef50_C3WMP0 Transcriptional regulator n... 17.9 1e-12
MILMAEIKDRIISLRNEKNLTQSQLAEeiSPSAIGMYEQGRRKPSYELLEELCDYFNVDMDYLTGRSNIKNR--FQEDLKNKREKNYEADLDKSD--
>UniRef50_C0EWM8 Putative uncharacterized pr... 15.7 1e-12
MVEPIKVGRFIAQNRKDLNLTQKELAEKLGVtaVSKWENGRSIPDVGIIESLCKELNISIGEFFAGEKIQ---------------------------
>UniRef50_C0D006 Putative uncharacterized pr... 17.9 1e-12
MTMNWN---RIREERKKKGYTLAQVARETGYsyISQLERNQKEPSLAALRKIAACLGCSEVYLIMGQENETAVSHSPD-------------------
>UniRef50_UPI0001C37D67 DNA-binding phage protein n... 20.9 1e-12
--------ERVKELRNSLGINQVEFSKKIGVTkvSNWENGYIQPSIDMLIKIAKTFSVSTDYLLGINDNPNLNVEG--LTNEQILHIRNIIDDI---
>UniRef50_A4X2S3 Transcriptional regulator, ... 20.5 1e-12
MSlrRVIGGVLRRLRVRQGRTLREVAAAAGVsyLSEVERGRKEASSEVLAAICRALGIRLSDLLGEARDDLRRLERPE-------------------
>UniRef50_C7PLZ7 Transcriptional regulator, ... 19.5 1e-12
-------GKIIADLRDKLAWSQTDLADKSSVsmIGKYERGEAVPSIDAAKRIADALGVSLDYLVGEGIndKKTLKRLEELELLEEDKKRILYDL---
>UniRef50_B0NKE5 Putative uncharacterized pr... 25.9 1e-12
MEvrMSLGKNIASRRKSQNFSQEDIATLVGVsaVSKWEKDLSSPSTENIIRLAEILRVSVEELTGGRPAAAGRDREDRSVYRVSD------------
>UniRef50_C7PBH3 Transcriptional regulator, ... 23.1 1e-12
MSVNITFGDNLTYLRHLRGISVQDMADmvHKATFRYWERGRSSPGYETLVKLSEYFQVSVDNLLK--------------------------------
>UniRef50_B4RGE3 Transcriptional regulator, ... 20.0 1e-12
---RINIGPAVRVRRKELGLTLKELAERSGLsfISQIERGKTAPSIISLLQISDALGVGVNHFVEATQEEKLIRRGRD-------------------
>UniRef50_C2FW34 Helix-turn-helix domain pro... 17.7 1e-12
MEMKAVFAERFKSARLMNGFSLQDLAdkLSRQALHRYEKGEVIPDAEKINMLSKALKVSSDYFFRTTKVELSDVEYRKLSKMPQKdiNEKTKEYLS-
>UniRef50_A8SNP8 Putative uncharacterized pr... 18.2 1e-12
----MRIGEQIKNYRKTAGLTQEQVANYLGVStvNKWEKGNTYPDISLLPALARLLKIDMNELFSFHEELTEKEIGQFVNELSEVSLDSFTE-----
>UniRef50_A4U5L0 Transcriptional regulator, ... 18.5 1e-12
-DTDRHVGTRIRERRIMLGLSQQQMADLIGVTYQqkYERGINRISAGRLYEIAQVLGVPVSYFFEGLDNQRATDLTARQRmeLARNFSSIQNE----
>UniRef50_A7GI44 DNA-binding protein n=3 Tax... 18.4 1e-12
------FGDRLKELREEKELTQEELGKlvSRQTVSGYEAEVIEPNINNLVRLSDIFNVSLDYLLGRTKERYNLNLENKKNKELLLDLIKVIDK----
>UniRef50_B7K4B4 Transcriptional regulator, ... 21.7 1e-12
MDArkAFGMRVRYFRKLLGISQDDLAEKAgrTYIGAIERGERNVSLLNILRLADALEIKVKELFNVDID----------------------------
>UniRef50_B0MBC4 Putative uncharacterized pr... 21.7 1e-12
--MNLIVAKNIKRLREKQKLSMEALSKLSGVsmLAQIERGDGNPTISTLWKISNGMKVPFDALTVRPKTPYEIIKTADIEPLLED------------
>UniRef50_B6FWS4 Putative uncharacterized pr... 21.3 1e-12
MNINQI----IKEKRKALSLTQEQLANQLGVStvSKWESGASYPDITILPNLAKILKTDINTLLSFQSDLSDEEINNRIKDLSSFALNHTIDEI---
>UniRef50_A1T298 Transcriptional regulator, ... 18.7 1e-12
----------LRAVRQERGMTLDDLAADTgkSYLSKVERGQSVPSIAAALKISRALEVDVAQLFSDDPEVSTISVDRAAERGADR------------
>UniRef50_A6G914 Transcriptional regulator, ... 20.9 1e-12
-DPSSSIGKNIRSRRQALGLSLDALAQASGVsmLSEVERARKNPTVKLAYQIARALGCSLTDLLEDSPAVEVSIVRADQRRTLVDPDTQVVR-----
>UniRef50_C0Z4P6 Putative DNA-binding protei... 23.4 1e-12
-----QVGGVLKKIRKEKHLSLEDLSELSGVstLGNIERGETNPTIGVLWKISKCLSIPLLALFSTENS----------------------------
>UniRef50_A8RFK6 Putative uncharacterized pr... 23.1 1e-12
MRIETRFGRNVQMYRKQRHYTQFQLAELCgqNYISEIENGKRNVTLRVLNDLAEALGVEVKELVD--------------------------------
>UniRef50_A0P1X7 Transcriptional repressor n... 22.1 1e-12
---------KIKELREKMNWSQGELAKLLSRttVSRWESGATEPGIEALRDMAMIFGCSVDDILGL-----EGISPSNKLTVSISHADALAEEFD--
>UniRef50_Q81EW3 Transcriptional regulator n... 14.1 1e-12
MD----IGTQLKFLRNRRGWTMQEVADRIGksTYSGYETNKRKPNAEVLVQLADIFDTTTDFILGRTENPN--------------------------
>UniRef50_Q1WSI6 DNA-binding protein n=3 Tax... 21.9 1e-12
ME-QKKIGKFIAKRRKDLHFTQANLAKKLGItaVSKWENGKSIPDASLMLDLCQLLEINVNELLTGEQIVMKD--YKKIAEQNLIELRNQKEKADR-
>UniRef50_B7RR11 Transcriptional regulator, ... 20.9 1e-12
-----AIGETFRQMRQNQGISLRELSEKSGVstISQIERDLANPSMRVLTAIRRALNVPMQVMFGDddADGDPPFLRRAAKRPRIDLGSLHKELLT-
>UniRef50_O34647 Uncharacterized HTH-type tr... 26.4 1e-12
--------QRLRQLRKAHKLTMEQLAEKIgkSSYGGYEAESKKPPLDKLVILARLYDVSVDYILGLTDDPDPKVE--------RKNLKEFLEKPD--
>UniRef50_A5MC54 Prophage Sa05, DNA-binding ... 18.1 1e-12
--------NRLKELRQEKKLSQKEIAKEMSIstLSRWENGESQIKPEKVKQLADYFGVSVGYLLGYESNPLERLESLVDELKEHKDLLGVL------
>UniRef50_C0ZDG4 Putative DNA-binding protei... 17.6 1e-12
-EFHTNIGENIKRIRKERNLSLDKTSEITGVsmLGQIERGKSAPTITTLWKIASGLRLSFSSLISQYKPNVTIVKKKEVNPIIEND-----------
>UniRef50_B7GM93 Predicted transcriptional r... 22.9 1e-12
--MLQHIGEQIRRLRNAHDWTQEQLAQrvSRSKVSKWENGEVLPDLQSIIDMSDLFRVSTDFLLGKHPTDEQ-------------------------
>UniRef50_C5BLI6 DNA-binding protein n=1 Tax... 22.1 1e-12
--LARNLAGNVRQLRSERGFTQQQMaaQIPRPTWASIESGAANPTLSVLSKLANALQVSIEELVSAPRSQ---------------------------
>UniRef50_A7GIA7 Putative transcriptional re... 11.0 1e-12
-----NLGERLKELRNEAKLSQKDLAKKLGLstVGMIESGKREGNKETIQKIANFFGVSIDYLYgeEITKTESLIDNFLDRLIQEGIIQDPNNIDS-
>UniRef50_B5XVI4 DNA-binding protein n=3 Tax... 19.3 1e-12
--LSLNIGSKIRRLRQSRGISLNDLSKLSGVsaLSKLESGSSSPRVDTLDAIATALRLPVGDLLSGGSRMYPRFEKHRPVPGEYSQMMKF-------
>UniRef50_C6PMF6 Transcriptional regulator, ... 19.3 1e-12
--MNISIGTKIKSLRLQKKLSQSElgNFMNRVVLSRIENGKALPSLEQLIYIAEKLEVPVGYFFSDLKDTSCIYNAESFSSIIKE------------
>UniRef50_A7VU00 Putative uncharacterized pr... 22.5 1e-12
--------DQIRRVRKAAHVTQEELAKRIgrALISKYETGIIEPSVSQLQKIASALGVPMMELLDLEEGAERIKRDENLIRKLSYEFD---------
>UniRef50_Q3A4K4 Transcriptional regulator, ... 17.9 1e-12
#NAME?
>UniRef50_D1PVG5 Transcriptional regulator n... 27.0 1e-12
-DYLKIFAHKVRTLREQQGLSQEKLAERAgrTYIGMVERLERNPSLVCIYKIANGLGVHASQLF---------------------------------
>UniRef50_C5ETI6 Predicted protein n=3 Tax=C... 19.5 1e-12
----KEFGAKLRGKRKECKLSYQELAERCHVnyIRQLEAGNKLPSVSLLFIICDVLGTSPNYLFGYTEDNADKELLERIYQLTPEQKRVML------
>UniRef50_C3KZS3 Immunity repressor protein ... 22.0 1e-12
--INESFGEYITRLRKLKGYSQRKLALITGIstISRIEKntTNPDLNTLKLLAQHLNIDEIYMLEAAGYKDDSNHNKQLNKKDEKEIEKILNE----
>UniRef50_A0K597 Transcriptional regulator, ... 22.8 1e-12
--LAARVGTAIAEQRRARGLTQAKLAEMIdqEAVSRWERGTRVPTLHRLQQLSDALNCSVDQLLQRGSKRPDDQLA--MIADALDGLDSDEREL---
>UniRef50_UPI00016C66E8 hypothetical protein CdifQC... 17.8 1e-12
MDL---FGERFKGLRKEMGLTQEELVEKFNksTISQYENNKRKPELSILYKWANFYGVSLDFILGRSEIKSLELEDDMKAIKIAYEKMSL-------
>UniRef50_O31943 SPBc2 prophage-derived unch... 16.1 1e-12
------FGERLKKCRTSKGYSQQRMADFLgrQGYGKYEIGKAEPDLKTLTKLSNILGVSTDFLLKGTHAQFDLDEILNDPETLIAGYNGMISE----
>UniRef50_B3XPW7 Transcriptional regulator, ... 19.1 1e-12
--MNKTIGKNITTRRHQLKMTQEQLAEllSVNYISKIERGTtnISAKTLYRLAKGLNVPMENLLKEETtpYQQQLETFLNQYPREEAEQLSKSILK-
>UniRef50_A6CHX6 Transcriptional activator n... 19.3 1e-12
----MTIGSKIRYHRMKKKLTQEELATGisVSYLSKIENNQTTASSEVIELLCKRLGI---ELLQENDEALKKTFSDWNKALLRNDLEEAVR-----
>UniRef50_A8SPU8 Putative uncharacterized pr... 19.4 1e-12
---SMIIGQRIKYARKSMNLTQEELGRltDGKYISRLESGKSLPSLKRLVQLSRALKCTCDYFLWDMDVPETGSEDVDIEFDVDNAVDVMLSVYDS-
>UniRef50_Q04HM1 Transcriptional regulator, ... 17.9 1e-12
------FSEIISSKRRELGMTQDQVAElvSRQALSNWEKGKNYPDLDTLVELSKIYDLSLDVLIKGDKKVMKKVQEDSQDLRKQKKLRVL-------
>UniRef50_A4J4T3 Cupin 2, conserved barrel d... 21.3 1e-12
---MEEIFEKVRTLRNQKNMTLKDLSEKTgvSFLSQVERGTSSLAITSLKKIADALNVHIASFFANYSNTNFTTRADE-------------------
>UniRef50_B9NW22 Transcriptional regulator, ... 24.3 1e-12
--IDRAIGASLKELRQSRKQSARWLAEQSGIsmISRIENGLVSPSIDTLAALADALEVPIVSLFREARTEHTDYTL---------------------
>UniRef50_UPI00016931B5 transcriptional regulator n... 25.7 1e-12
--MSYSIGKTIKELRIKHKLSQEELAEkiNKGMISKWENDLGDPRLETVRHLSMLFDVSLDFLLGLEKKEPETIAA---------------------
>UniRef50_A5N279 Predicted transcriptional r... 25.9 1e-12
MGLKKSFGDKIYDLRMGLELTQEEFIARlsRTTLSYIENGISMPSAEFIKAICEAYNVSADWLLDINDTIALTIKEKQLLDKYNK------------
>UniRef50_D1PS55 Toxin-antitoxin system, ant... 25.3 1e-12
MDWA-SIGRNIRQYRLERDLRQEDLAEAVGVsyMGMVERGEKTPSLETLVAILNALEISADMVLTDVVDSGYTVKQSLLAEKV--------------
>UniRef50_B1YM71 Transcriptional regulator, ... 22.5 1e-12
--MKRALGKKIMQLRKQHQYTQKHLAERCgvTSISAYERGQRMPNTQTLERLALALNTTVIDLIDPQYVQHPS------------------------
>UniRef50_A8HXH8 Transcriptional regulator n... 16.9 1e-12
-SLEQALGIQVRSIRRQLDLTVSDLANAAGIsmLSKIENGQISPSLSTLQSVARALNVPITALFSTFEERHD-------------------------
>UniRef50_A9UJW0 Putative CI-like repressor ... 17.9 1e-12
--MSKALGSRLTQLRESLGLSKAEVARRLHvtSYSNWEYGLREPNVDMIVTLADFFDVSTDYLLGRDSGIWEVKEPAVHYDLGEDE-----------
>UniRef50_C7N3Z5 Predicted transcriptional r... 23.3 1e-12
-----SVGRAVAKARETNGLTQEQLAHMIDMsfISKIENGKRIPSMQRLLTLADALDVEISYFVMDVRKLDSPFEPQD-------------------
>UniRef50_B8F9U7 Transcriptional regulator, ... 14.8 1e-12
--LEKKIGKRIAELRIENNLTQAQLAEAMGLssISRMERGVTLPSVKTLAKVAESLGSSLKQFFDFDEDEGQGDGYQLELAKLIAQVKSL-------
>UniRef50_C0CRV2 Putative uncharacterized pr... 12.1 1e-12
----MTFGERVKELRLKKGLSQRELGERMgqQTIAQYEKSENYPKLETIRRIAKALDVPFDNLVPFDdiKEKKQSTQNNISGKRKALDKKIDQLN--
>UniRef50_C6BFQ5 Transcriptional regulator, ... 26.2 1e-12
-PIATAIGKRVKVCRVEAELTQEQLaaLVDRSYVSSIERGVANPSIETLANLCYCMGITLSRLFEP-------------------------------
>UniRef50_C9L3W8 Transcriptional regulator, ... 20.7 1e-12
----MNFNEKLIELRKSKGLSQDElaLGVSRQTISKWELAQSYPDFQRLVLLSDYFGLSLDALVKDIDVQDVRSK-----NLSEKQLSSIYEDISS-
>UniRef50_D0KKR8 Transcriptional regulator, ... 23.9 1e-12
----MNIGQAIKLCRTRRGISQTDLANkcSVSYLSMLENNKRDPTLSTLTKIATALKLPVsiFFIAAETGDLNGMDKGLQGELARTALELLNESSS-
>UniRef50_A5FP44 Phage repressor like transc... 17.5 1e-12
--MDIQIGLKVKQLRIARGMTQAKLADASgrGYISMLerKSTMPSYEALSKIARALGVDIKE-FKTDPEIVRLESPEEVLRK---------------
>UniRef50_Q1CWD6 DNA-binding protein n=1 Tax... 26.7 1e-12
--LHRRFGDHVRKLRTARELTQEALAERSDLsaIRRIERGSFSPSLDTLGKLSKGLDVSLKTLFQGFERERSNAVAE--------------------
>UniRef50_C7G878 Toxin-antitoxin system, ant... 21.4 1e-12
--------NRLKDLRLKMGLSQQALADkvSQQTICKYENNTNEPNIDMLEAMADIFDVSVDYLIGYSSCAHKVEEVSE-------------------
>UniRef50_Q0BQK5 Transcriptional regulator n... 20.2 1e-12
------VGNRIRERRVMLGLSQQQLAQMIGVTYQqkYERGLNRISAGRLYQISHVLNVPISWFFDGFATESKTADLTTRQRMCLELARNF-------
>UniRef50_B5GJ69 DNA-binding protein n=10 Ta... 25.7 1e-12
-ELAVTVAPHLRELRRRAGLTLEAAAKAASLshLSRLETGRRQPSLPMLLALARTYGTTVSELLGETPAGP--------------------------
>UniRef50_B2A1T2 Transcriptional regulator, ... 14.1 1e-12
#NAME?
>UniRef50_Q186J9 Putative transcriptional re... 13.7 1e-12
#NAME?
>UniRef50_B1YMG0 Transcriptional regulator, ... 19.8 1e-12
#NAME?
>UniRef50_Q188A7 Putative regulatory protein... 20.7 2e-12
MEIdkAIGQRIKIARIKKGITQESVANIINmsHMSNVETGKTKVSLPTLIAIANALSVSVDTLLCDNVLSseKEAKDIFSDCDEYEIRSLVE-----
>UniRef50_B9M199 Transcriptional regulator, ... 17.9 2e-12
--MKLKIGSRLKMLRMERSLTQKELAVMVsyTYIGKIERGEQLPSLKILLKISDALSVPVASFFQDELFAAASDIASSELRYLISE-----------
>UniRef50_Q8NSI7 Predicted transcriptional r... 21.4 2e-12
-SYGHAFASRLKKLRTLRGFSQEELADLSGVstISNYERNENnpQLSNIYRLAQALDVPPIALMPAGSVPVAKICVDETAAIDVR------------
>UniRef50_C1A5C5 Xre family DNA binding prot... 18.5 2e-12
MDLFVRFGKTVRRLRTNAGFSQETFADLVgrNYIGTVERGETNISIENIHRIARGLRITIAGLFQEMEGSAEDTPRSADTA----------------
>UniRef50_A3JV98 Putative uncharacterized pr... 18.5 2e-12
#NAME?
>UniRef50_P14307 Uncharacterized HTH-type tr... 28.8 2e-12
MDIKEILAENVRSYRNINNLSQEQLAEISgrTYIGSVERKERNVTLSTLIILAKALNTSVPKLLTRQGLKNEQ------------------------
>UniRef50_D0LSP1 Transcriptional regulator, ... 25.0 2e-12
------LAHNVKQLREARGMSQAQIAKLAgrPTWSTLERGDGNPTLSVLLRAAAALQVSLEELVAPPRAAARVYRklTVRRRGRVTVENLLPDP---
>UniRef50_B1BKY8 Transcriptional regulator n... 21.1 2e-12
------FNNKLKELRKEKNISQEQLAKeiSRQAISKLESGKAYPDIDNLILLRKIFGVSLDE--LIMEEEEKIEENNSKQELIESSEKGIFEDIDS-
>UniRef50_Q46QV6 Helix-turn-helix motif n=4 ... 18.5 2e-12
#NAME?
>UniRef50_A6X727 Transcriptional regulator, ... 24.7 2e-12
MNARTRIAWNLRQIRSSQGITQENLaaNVDRTAISGIETGDYNPTIDLLERLAEALSVDIVDLVSKVPEGAQAPRPMRAGRKPKR------------
>UniRef50_Q3SUW3 Transcriptional regulator, ... 16.7 2e-12
#NAME?
>UniRef50_A5I3V7 Putative DNA-binding protei... 26.2 2e-12
----MSLGEKLLYLRKKAGLSQEDVAEkvSRQTVSKWETDQTVPELNKAKLLSELYNVSYDYLISENYISGDVTGIEMIVDEID-------------
>UniRef50_Q4KFG4 DNA-binding protein n=5 Tax... 22.0 2e-12
MQIS-SLGAAIKRYRKVAGLTQAELGEKTgpKTISRFETGTYTPSVEALFLLAEVLGVKLKAFFagDEEEQRAYLFGVIHKATPKDLGKLI------
>UniRef50_A6TRE7 Helix-turn-helix domain pro... 21.2 2e-12
---------RIRELRQELGMTQEELGRKInkSNVSKYETGTLEPNIQTLNLLSDIFDVSIDYLVGKSNIKKQDACIGAEMHELMNNLGNLSEES---
>UniRef50_B1C3H2 Putative uncharacterized pr... 21.2 2e-12
MEIdeLIGKRIREERISQNLSQQTLAEiiSPTNISHIERGATKLSLPTLVSIANALAVSADFLLCDSLVEADKIYIDEINELLLD------------
>UniRef50_Q1AYH0 Transcriptional regulator, ... 17.1 2e-12
-------GPKLRQLRRQMGWSQHELARRSgrATISAIESGKRDPSGSTMRKLADALGVPVAELYKEPLEQLTAIYER--------------------
>UniRef50_D1BGL3 Predicted transcriptional r... 25.3 2e-12
#NAME?
>UniRef50_Q9F6L1 SgraIC control protein n=1 ... 37.1 2e-12
-DLCSHLGLAVRAVRLRRGWSQELLSEKSgrTYVSGLERGRRNPALLTLARLADALEVPLSELIRDAEENS--------------------------
>UniRef50_C2TQH8 Helix-turn-helix domain pro... 16.9 2e-12
----MTFGSRVRDIRKQKNITQEKLAKKLDFShiSFIENGKRRLDAEKIPTLANALGVSINELFFAQNVVEMTTDETEERK----------------
>UniRef50_B5CR23 Putative uncharacterized pr... 25.3 2e-12
MAInkTLGDRIKTKRISQGITQEKFAEhvSVGYISQLERGISKVSLERLVSISEYFNCNIDFFIDGINSNTeaQDFEELYAQLSSHEKNILKILL--
>UniRef50_Q7P887 Transcriptional regulator n... 20.7 2e-12
MICMADIKDRIFTLRTENSLTQEQMAkkVGISTISMWEKGERIPRPKLLQELCDYFNVDMDYLMGRseSKKEEKENDIFSQLTEDELVKLEK-----
>UniRef50_B9BAR8 Transcriptional regulator, ... 22.1 2e-12
MDYdeLFGKRLVELRKAKGWSQEKLALESgrSYVGGIERGQRNIALYNICVLAETLNVPPSDMLAFESGHGKNQRRK--------------------
>UniRef50_B3PIS3 Helix-turn-helix domain pro... 23.9 2e-12
----------VRKLRLQRGWSQEQLAELTGLstIQRIERG-SKPGLETIKSLASVFEVDPATFESGADDMSEQPLKVDEVE----------------
>UniRef50_B2V2D3 Transcriptional regulator n... 18.9 2e-12
-----TLADRIKDLRKSKKLTQTDLGrgVGKTTISMYENGNSTPNDEIKFKIAAFFDVTLDYLLGKSDIKKYDDVLSIDKQdiEDKLIEKLKNLD--
>UniRef50_C4G0P1 Putative uncharacterized pr... 22.1 2e-12
----MNFHLRLKQLRQKKGLTQGELANILgpTAISNYESNRNEPSFDKLIALSKEFDVTCDYLLGISDSALP-------------------------
>UniRef50_C9XR69 Putative phage repressor n=... 15.1 2e-12
--INNTIGEKIKQYRKSINMSRNELANKIGCsaIAKYEQNQRIPSLDMIRKISTALSIAINKLIVEENDLDTLTNNNINLKVFDKELD---------
>UniRef50_Q2RLS4 Transcriptional regulator, ... 16.7 2e-12
MLNKKIFALRLKFLREQHNLSTQKLADALgkGAITQFEKGIISPSVDTLISIADFFDVSLDYLVGRSDDPRR-------------------------
>UniRef50_A7GFR7 DNA-binding protein n=2 Tax... 16.7 2e-12
------FKDRLKGLREDRDLTQDQIADVLsrSAVANYENGIREPDMALLVKISDYFNVSLDYLLCRTNKMEP-------------------------
>UniRef50_Q2RLS1 Transcriptional regulator, ... 20.7 2e-12
----MTLGNRLKELREKHHLTQYRLAKLSGVshISEIESGDKEPTTGTLMKICSAMGLTLAEFFTEETPSLPP------------DLRQILKEAES-
>UniRef50_D1PK71 Transcriptional regulator, ... 23.4 2e-12
MEMLKELGRRIQKARKVKKLTQQELADLSHVshVQSCERGEKNPSFEVLRAFGKVLNLSLDSLMNLDLPEDEQSAND--------------------
>UniRef50_B2PVG1 Putative uncharacterized pr... 22.2 2e-12
MdiNIKIGQKVRLLRQARNLSLNELARLSGIsaLSKLESGDSNPRVDTLEAIAIALRFPLSDLFTLQHEAYP-------------------------
>UniRef50_UPI0001C35BDA phage-like protein n=1 Tax=... 14.8 2e-12
----MNIGERIRGLREKQEMTQTELAEKIgkQTVYKYENgvTNIPYDKLILLAKALGTTPSSLMGWDKIEEAINEEFTRLDNLTKQYILLFE-----
>UniRef50_C5A7V6 Putative phage repressor n=... 21.6 2e-12
MD----IGSRIREKRLAHGLTLQQVGDmiSRSAVASWERGATRPDQDKLPRLARILKTSIAFLLSGERRHDIGGSDSPTDDDEVTEDNGYT--LDAP
>UniRef50_Q831G5 Transcriptional regulator, ... 15.3 2e-12
----MAFSDKLKQLRTKKGIKQSELAEILhqSSISDYENNRSTPNPETIKKIAEYFNVSANYLL--DIPDKNDTKLDSTIKETIEELKN--------
>UniRef50_C8WKY9 Transcriptional regulator, ... 30.0 2e-12
-----ILGENLRQLRKAQGLTQERLGLMIGTGhiSNIERGRVVPSVPDMIKLCRALEADPVELVD--------------------------------
>UniRef50_A5EGZ9 Putative transcriptional re... 27.5 2e-12
MNIRDILATNLKHLRRTKGVSQEELAHriDRTYISMIERSRNAVSIDVLAALAGGLGVEPADLLKPPPLSGDQKKKARRI-----------------
>UniRef50_Q03ID4 Transcriptional regulator, ... 16.0 2e-12
--IIQNFGPNLARLRIEKGVSQTQLAegIGKQSISDYEKQKSYPTFANLDKIAEYFNATPTQLFGTSKEIeeSNEYSDKVSEILKAVKYIENFLET-
>UniRef50_C9N359 Transcriptional regulator, ... 18.8 2e-12
-ELDSLVRKRIRALRVAQGWSLEELAGriGQSTLSRIENGRRRLALDQLVTLARALDTSLDQLVETASDD---------------------------
>UniRef50_C0FRW0 Putative uncharacterized pr... 19.1 2e-12
#NAME?
>UniRef50_B4VAG2 Transcriptional regulator n... 25.4 2e-12
MTENLTIGERVAWYRRRRGLSQEVLAGLVGRTtlSKAENNRIELdlSVITSLAEALDVSLGDLLAEP------------------------------
>UniRef50_A4YLD4 Putative uncharacterized pr... 23.0 2e-12
MDLRQRFATNLRRIRHDRGISQEDLAHEAgrAYVSRIERAVTYVGLEIIGKFAEVLKVDPVEFFATPSRTHRKT-----------------------
>UniRef50_C6JB70 Predicted protein n=1 Tax=R... 17.4 2e-12
----MTIGKRIKELRTEADLLQSELGKAVAVSsiSNIERGYTKPSTELVNRCAKYFGVPADYLLGRTTEktEQKEAPALSAKIKDRMDQL-------
>UniRef50_Q2WA39 Predicted transcriptional r... 28.4 2e-12
MDLRELFATNLRRLRHDKGLSQDELaaEMSRSYLAQLETGKYHASLKIIGRLADVLEVDPVEFLKGP------------------------------
>UniRef50_A6UHX0 Transcriptional regulator, ... 13.6 2e-12
---RYAIGPRIKALRLRKKLGLVQLAGHTGLsmLSKIERGQMFPTLPTLLRIAMVFGVGLDHFFNVDKEEPLIAIVRKEQRLKL-------------
>UniRef50_D2JDW2 Transcriptional regulator, ... 15.4 2e-12
----MNFGEQIKQLRKSNEITQQEMGARLGVsaISHWENNRNLPDIEMLIIISKEFDISLDILILGGNDMNN---MTEKIIRDGSELRKMKMKIN--
>UniRef50_D1P3I7 Toxin-antitoxin system, ant... 17.0 2e-12
MDIHYFIGIKIKARRKELGLSGAGLAKiiSQQQISRYENGINKIPLNHLVSIAVALKCPIDWFFQGCISDEDYSIQDSNMGIKNQELK---------
>UniRef50_C6CLM7 Transcriptional regulator, ... 24.0 2e-12
#NAME?
>UniRef50_B8IW00 Transcriptional regulator, ... 23.8 2e-12
-NAEQSLGQRLRELRRSRKLTLQQVSDriSLSSLSKIERDELSPTVTTLERIAAGYEIDSAAIFGGREAVHRAPGRRSITR----------------
>UniRef50_C5UQ77 DNA-binding protein n=1 Tax... 19.5 2e-12
------LGERLAELRKDKGLKQEDIGkrISRSTYGNYESGYAEPSVSILIDLAKFYNVSLDYICCNTDIRYNFYKDKRliNKCIEVYREFLKK----
>UniRef50_UPI0001BC3693 putative transcriptional re... 18.5 2e-12
----MTFGERIRELRTQKGLTQPQLADSIGVstVKSYELGTSLptRETYQKLAEFFDVNINYLLAKDEQ----------------------------
>UniRef50_A1K2C9 SgrAlc control protein n=3 ... 26.9 2e-12
-----SFGAAVRQFRERHGWSQELLAERAdrSYLGEVERGTVVPSLATAVKLAAALDIPLSNLLSHCENGRS-------------------------
>UniRef50_C7IV58 Transcriptional regulator, ... 18.1 2e-12
--MNISIGTKIKSLRLQKKLSQSElgNFMNRVVLSKIENGKALPSLEQLIYIAEKLKVPVGYFFSDLKDTSCINNAENFSSIIKE------------
>UniRef50_Q0SID4 Possible transcriptional re... 15.0 2e-12
--LDSVIRQRIRGLRLARGWSLDVLAARcsPSTLSRIETGHRRIALDQLVPIARALGTTLDQLVESVEDEDVVIRPQPEHTR---------------
>UniRef50_D1CA39 Transcriptional regulator, ... 19.1 2e-12
#NAME?
>UniRef50_B9MIY8 Transcriptional regulator, ... 24.6 2e-12
-ELAQAFGAAVRALRTERGIAQESLANLAgrSHMGKVERGEHMPTLAIIFKIASALECSTAVLMSEAESQ---------------------------
>UniRef50_A8ZXD5 Transcriptional regulator, ... 23.0 2e-12
MdlKKRLGIRLKELRLAKNLKQEDIEKKHGFNyyGRLERGEINPSLETLNKLCEIFDVSLAALFQFLNPDDKLSTERESISVKVSQI----------
>UniRef50_C2HDA8 Transcriptional regulator n... 16.7 2e-12
----MNIGEKIRTYRRNCNLTQKELGEKIGVstISSWENSRTMPDLEMLSLLHQTLGLPID--FPSIESATESIEP---------------------
>UniRef50_A9NHP5 Membrane-anchored DNA-bindi... 24.3 3e-13
-------GQRLAKLRKDHNYTQEELGElvSRQSISKWESDQAFPETQKLIELSKLYQTSVDYLLGNENEHTQSNIGD--------------------
>UniRef50_C0WM44 DNA-binding protein n=2 Tax... 16.8 4e-13
#NAME?
>UniRef50_D2Q726 Xre-type transcriptional re... 17.8 6e-13
----MSFRENLQYLRGTRNMTQEQLAMLLGVsaISKWESEKAYPEMDKLLMICDLFGVTLDDLVMGDVRRPNSGIRE--------------------
>UniRef50_C7T8U4 Transcriptional regulator n... 12.5 9e-13
--IILNFSKQLQQIRTAHSMTQADLAQQLHVstVSNWENERNLPDLETVTQIARIFSVSLDTLILDDSELNEKLIKDSKVSR---------------
>UniRef50_C0BUH4 Putative uncharacterized pr... 22.2 1e-12
----MSFKENLQYLRGSRNMTQEQLAMLLGVsaISKWESEKAYPEMDKLLMLCDMFGVTLDDLVMGD------------------------------
>UniRef50_A8R953 Putative uncharacterized pr... 21.5 1e-12
----EKIGHFISEMRKAKNMKQKELGDQLFVstISKWENGISMPNIVLLAPLAELLDISVNELLKGEKLTQESVAKTREEALV--------------
>UniRef50_B6ET56 Putative peptidase, S24-lik... 18.8 2e-12
[truncated: 3 more rows]

## Sheet: S3
Dataset S3: RNA-seq data of P8D compared to P8W. Gene id is based on PAO1.
Gene_id	PseudoCap	length	P8W_expression	P8D_expression	P8W_rpkm	P8D_rpkm	log2FoldChange(P8DvsP8W)	FDR	Up-Down-Regulation(P8DvsP8W)	biological_process	biological_process_description	cellular_component	cellular_component_description	molecular_function	molecular_function_description	Blast swiss prot
PA0046	HUU	993	1324	669	242.852	110.681	-1.13367	2.18e-11	DOWN	GO:0008150//GO:0008152//GO:0055114	biological_process//metabolic process//oxidation-reduction process	--	--	GO:0016491//GO:0003674//GO:0005488//GO:0048037//GO:0050662//GO:0003824	oxidoreductase activity//molecular_function//binding//cofactor binding//coenzyme binding//catalytic activity	sp|O07615|YHFP_BACSU Putative quinone oxidoreductase YhfP OS=Bacillus subtilis (strain 168) GN=yhfP PE=1 SV=1//1.5043e-87
PA0085	SF	768	556	260	131.861	55.6171	-1.24542	6.72e-06	DOWN	GO:0019752//GO:0009987//GO:0006760//GO:0051188//GO:0008150//GO:0006732//GO:0042558//GO:0044237//GO:0008152//GO:0071704//GO:0043436//GO:1901360//GO:0044271//GO:0055114//GO:0044281//GO:1901566//GO:0019438//GO:0006575//GO:0009058//GO:0018130//GO:0034641//GO:1901576//GO:0042559//GO:0043604//GO:0042398//GO:0006082//GO:0051186//GO:0006725//GO:0009396//GO:0046483//GO:0043603//GO:0016053//GO:0044249//GO:…	carboxylic acid metabolic process//cellular process//folic acid-containing compound metabolic process//cofactor biosynthetic process//biological_process//coenzyme metabolic process//pteridine-containing compound metabolic process//cellular metabolic process//metabolic process//organic substance metabolic process//oxoacid metabolic process//organic cyclic compound metabolic process//cellular nitro…	--	--	GO:0005488//GO:0050662//GO:0048037//GO:0016645//GO:0016646//GO:0003824//GO:0003674//GO:0016491//GO:0004488	binding//coenzyme binding//cofactor binding//oxidoreductase activity, acting on the CH-NH group of donors//oxidoreductase activity, acting on the CH-NH group of donors, NAD or NADP as acceptor//catalytic activity//molecular_function//oxidoreductase activity//methylenetetrahydrofolate dehydrogenase (NADP+) activity	sp|Q9GKX2|DHRS4_RABIT Dehydrogenase/reductase SDR family member 4 (Fragment) OS=Oryctolagus cuniculus GN=DHRS4 PE=1 SV=1//1.17282e-50
PA0130	CCC; PE	855	820	2033	174.683	390.632	1.16107	4e-16	UP	GO:0042559//GO:0034641//GO:0019438//GO:0044281//GO:1901564//GO:0009108//GO:0044283//GO:1901362//GO:0046394//GO:0016053//GO:0044249//GO:0006725//GO:0043603//GO:0009396//GO:0051186//GO:0006082//GO:0044237//GO:0051188//GO:0008150//GO:0009987//GO:0006760//GO:0019752//GO:0044271//GO:1901360//GO:0043604//GO:1901576//GO:0018130//GO:0009058//GO:0006575//GO:0055114//GO:1901566//GO:0006807//GO:0046483//GO:…	pteridine-containing compound biosynthetic process//cellular nitrogen compound metabolic process//aromatic compound biosynthetic process//small molecule metabolic process//organonitrogen compound metabolic process//coenzyme biosynthetic process//small molecule biosynthetic process//organic cyclic compound biosynthetic process//carboxylic acid biosynthetic process//organic acid biosynthetic proces…	--	--	GO:0004488//GO:0016491//GO:0003674//GO:0016645//GO:0016646//GO:0003824	methylenetetrahydrofolate dehydrogenase (NADP+) activity//oxidoreductase activity//molecular_function//oxidoreductase activity, acting on the CH-NH group of donors//oxidoreductase activity, acting on the CH-NH group of donors, NAD or NADP as acceptor//catalytic activity	sp|Q9I2U6|FOLD_PSEAE Bifunctional protein FolD OS=Pseudomonas aeruginosa (strain ATCC 15692 / PAO1 / 1C / PRS 101 / LMG 12228) GN=folD PE=1 SV=1//0
PA0132	AABM; CCC	864	5345	1320	1126.77	250.99	-2.16649	1.31e-112	DOWN	GO:0006950//GO:0050896//GO:0008150	response to stress//response to stimulus//biological_process	--	--	--	--	sp|P0AAC3|USPE_SHIFL Universal stress protein E OS=Shigella flexneri GN=uspE PE=3 SV=2//4.15625e-37
PA0139	AP	540	289	696	97.4779	211.744	1.11918	1.21e-05	UP	--	--	--	--	--	--	sp|A8H4D4|RIMK_SHEPA Probable alpha-L-glutamate ligase OS=Shewanella pealeana (strain ATCC 700345 / ANG-SQ1) GN=rimK PE=3 SV=1//1.00529e-11
PA0140	AP	2724	484	246	32.3624	14.8362	-1.12519	7.2732e-05	DOWN	GO:0010467//GO:0034654//GO:2001141//GO:1901360//GO:0016070//GO:0008152//GO:0071704//GO:0051252//GO:2000112//GO:0050794//GO:0044271//GO:0051171//GO:0006355//GO:0009889//GO:0019219//GO:0043170//GO:0097659//GO:0031326//GO:0008150//GO:0009987//GO:0044237//GO:0043631//GO:0006725//GO:0046483//GO:0090304//GO:0010556//GO:1901362//GO:0010468//GO:0006807//GO:0044249//GO:0060255//GO:0019222//GO:0032774//GO:…	gene expression//nucleobase-containing compound biosynthetic process//regulation of RNA biosynthetic process//organic cyclic compound metabolic process//RNA metabolic process//metabolic process//organic substance metabolic process//regulation of RNA metabolic process//regulation of cellular macromolecule biosynthetic process//regulation of cellular process//cellular nitrogen compound biosynthetic…	--	--	GO:1901363//GO:0003700//GO:0003677//GO:0005488//GO:0000988//GO:0016987//GO:0070566//GO:0016740//GO:0004652//GO:0005515//GO:0016772//GO:0003676//GO:0000990//GO:0003824//GO:0003674//GO:0016779//GO:0042802//GO:0097159//GO:0140110	heterocyclic compound binding//DNA-binding transcription factor activity//DNA binding//binding//transcription factor activity, protein binding//sigma factor activity//adenylyltransferase activity//transferase activity//polynucleotide adenylyltransferase activity//protein binding//transferase activity, transferring phosphorus-containing groups//nucleic acid binding//transcription factor activity, …	sp|Q87FQ5|MALT_VIBPA HTH-type transcriptional regulator MalT OS=Vibrio parahaemolyticus serotype O3:K6 (strain RIMD 2210633) GN=malT PE=3 SV=1//2.78447e-38
PA0141	HUU	507	2681	566	963.144	183.402	-2.39274	8.17e-64	DOWN	--	--	--	--	GO:0016818//GO:1901363//GO:0017111//GO:0032561//GO:0000166//GO:0001883//GO:1901265//GO:0043168//GO:0003674//GO:0016817//GO:0097159//GO:0001882//GO:0003924//GO:0016787//GO:0019001//GO:0005525//GO:0035639//GO:0032555//GO:0005488//GO:0016462//GO:0032553//GO:0032550//GO:0017076//GO:0097367//GO:0003824//GO:0043167//GO:0036094//GO:0032549	hydrolase activity, acting on acid anhydrides, in phosphorus-containing anhydrides//heterocyclic compound binding//nucleoside-triphosphatase activity//guanyl ribonucleotide binding//nucleotide binding//purine nucleoside binding//nucleoside phosphate binding//anion binding//molecular_function//hydrolase activity, acting on acid anhydrides//organic cyclic compound binding//nucleoside binding//GTPas…	-//-
PA0164	AABM	723	2739	1135	690.011	257.901	-1.4198	2.24e-32	DOWN	GO:0042726//GO:0006082//GO:0046483//GO:0009110//GO:0009231//GO:0006807//GO:1901362//GO:0044283//GO:0006766//GO:0006541//GO:0044249//GO:1901564//GO:0042364//GO:0006520//GO:0044281//GO:1901566//GO:0006767//GO:0044238//GO:0006771//GO:0018130//GO:0034641//GO:0009058//GO:0009064//GO:1901576//GO:1901360//GO:0071704//GO:0008152//GO:0043436//GO:1901605//GO:0044271//GO:0042727//GO:0019752//GO:0017144//GO:…	flavin-containing compound metabolic process//organic acid metabolic process//heterocycle metabolic process//vitamin biosynthetic process//riboflavin biosynthetic process//nitrogen compound metabolic process//organic cyclic compound biosynthetic process//small molecule biosynthetic process//vitamin metabolic process//glutamine metabolic process//cellular biosynthetic process//organonitrogen compo…	--	--	GO:0003824//GO:0003674//GO:0016830//GO:0008686//GO:0016829//GO:0016787	catalytic activity//molecular_function//carbon-carbon lyase activity//3,4-dihydroxy-2-butanone-4-phosphate synthase activity//lyase activity//hydrolase activity	sp|Q12288|YL126_YEAST Putative glutamine amidotransferase YLR126C OS=Saccharomyces cerevisiae (strain ATCC 204508 / S288c) GN=YLR126C PE=1 SV=1//6.89651e-18
PA0165	HUU	699	457	239	119.081	56.1716	-1.08403	0.000194292	DOWN	GO:0008152//GO:0071704//GO:1901605//GO:0043436//GO:0019752//GO:0044237//GO:0009987//GO:0008150//GO:0006082//GO:1901564//GO:0006541//GO:0006807//GO:0044238//GO:0044281//GO:0006520//GO:0009064	metabolic process//organic substance metabolic process//alpha-amino acid metabolic process//oxoacid metabolic process//carboxylic acid metabolic process//cellular metabolic process//cellular process//biological_process//organic acid metabolic process//organonitrogen compound metabolic process//glutamine metabolic process//nitrogen compound metabolic process//primary metabolic process//small molec…	--	--	GO:0016787//GO:0003674//GO:0003824	hydrolase activity//molecular_function//catalytic activity	-//-
PA0201	HUU	2121	1125	2610	96.6082	202.16	1.06528	5.98e-18	UP	GO:0015833//GO:0008104//GO:0071702//GO:0032940//GO:0009306//GO:0002790//GO:0051179//GO:0051234//GO:0071705//GO:0046903//GO:0033036//GO:0015031//GO:0006810//GO:0009987//GO:0008150//GO:0042886//GO:0045184	peptide transport//protein localization//organic substance transport//secretion by cell//protein secretion//peptide secretion//localization//establishment of localization//nitrogen compound transport//secretion//macromolecule localization//protein transport//transport//cellular process//biological_process//amide transport//establishment of protein localization	GO:0005575//GO:0016020	cellular_component//membrane	--	--	sp|P0C2V3|LCRD_YEREN Low calcium response locus protein D OS=Yersinia enterocolitica GN=lcrD PE=3 SV=1//0
PA0254	HUU	366	58	206	28.8635	92.466	1.67968	0.000994398	UP	--	--	--	--	--	--	sp|P61416|YSCX_YERPE Yop proteins translocation protein X OS=Yersinia pestis GN=yscX PE=1 SV=1//9.27723e-25
PA0277	HUU	867	1020	2709	214.281	513.317	1.26035	3.53e-24	UP	GO:0051704//GO:0016043//GO:0071840//GO:0008150//GO:0009987//GO:0006810//GO:0044419//GO:0046903//GO:0051234//GO:0009405//GO:0051179	multi-organism process//cellular component organization//cellular component organization or biogenesis//biological_process//cellular process//transport//interspecies interaction between organisms//secretion//establishment of localization//pathogenesis//localization	GO:0016020//GO:0005575//GO:0019867	membrane//cellular_component//outer membrane	GO:0016773//GO:0016775//GO:0016301//GO:0005488//GO:0004672//GO:0003779//GO:0008092//GO:0016772//GO:0016740//GO:0005515//GO:0004673//GO:0140096//GO:0003824//GO:0003674	phosphotransferase activity, alcohol group as acceptor//phosphotransferase activity, nitrogenous group as acceptor//kinase activity//binding//protein kinase activity//actin binding//cytoskeletal protein binding//transferase activity, transferring phosphorus-containing groups//transferase activity//protein binding//protein histidine kinase activity//catalytic activity, acting on a protein//catalyt…	sp|P68640|YOPN_YERPE Outer membrane protein YopN OS=Yersinia pestis GN=yopN PE=1 SV=2//2.05854e-69
PA0295	TSM	1290	888	2155	125.379	274.444	1.13021	2.34e-16	UP	GO:0046483//GO:0006725//GO:0009205//GO:1901564//GO:0006807//GO:0006796//GO:0072521//GO:0006139//GO:0044238//GO:0009141//GO:0044281//GO:0009199//GO:0009167//GO:0009144//GO:0019693//GO:0034641//GO:0071704//GO:0008152//GO:1901360//GO:0006793//GO:0006163//GO:1901135//GO:0009259//GO:0009161//GO:0017144//GO:0019637//GO:0009123//GO:0009126//GO:0009150//GO:0044237//GO:0046034//GO:0006753//GO:0009117//GO:…	heterocycle metabolic process//cellular aromatic compound metabolic process//purine ribonucleoside triphosphate metabolic process//organonitrogen compound metabolic process//nitrogen compound metabolic process//phosphate-containing compound metabolic process//purine-containing compound metabolic process//nucleobase-containing compound metabolic process//primary metabolic process//nucleoside triph…	--	--	GO:0005524//GO:0032559//GO:0043168//GO:1901265//GO:0097367//GO:0017076//GO:0008144//GO:0003674//GO:0016817//GO:0003824//GO:0043167//GO:0036094//GO:0097159//GO:0030554//GO:0016787//GO:0016818//GO:1901363//GO:0017111//GO:0035639//GO:0032555//GO:0032553//GO:0016462//GO:0005488//GO:0000166//GO:0016887	ATP binding//adenyl ribonucleotide binding//anion binding//nucleoside phosphate binding//carbohydrate derivative binding//purine nucleotide binding//drug binding//molecular_function//hydrolase activity, acting on acid anhydrides//catalytic activity//ion binding//small molecule binding//organic cyclic compound binding//adenyl nucleotide binding//hydrolase activity//hydrolase activity, acting on ac…	sp|P40290|YSCN_YEREN Probable ATP synthase YscN OS=Yersinia enterocolitica GN=yscN PE=1 SV=1//0
PA0359	HUU	477	251	629	95.8424	216.635	1.17653	1.53e-05	UP	--	--	--	--	--	--	sp|P40294|YSCO_YERPS Yop proteins translocation protein O OS=Yersinia pseudotuberculosis serotype I (strain IP32953) GN=yscO PE=1 SV=2//6.13117e-08
PA0380	HUU	870	210	483	43.9645	91.2061	1.05279	0.000404318	UP	GO:0009058//GO:0008150//GO:0008152	biosynthetic process//biological_process//metabolic process	--	--	GO:0003824//GO:0003674//GO:0016843//GO:0016829//GO:0016840//GO:0016844	catalytic activity//molecular_function//amine-lyase activity//lyase activity//carbon-nitrogen lyase activity//strictosidine synthase activity	sp|P9WI79|PKND_MYCTU Serine/threonine-protein kinase PknD OS=Mycobacterium tuberculosis (strain ATCC 25618 / H37Rv) GN=pknD PE=1 SV=1//1.10837e-06
PA0434	MP	546	261	788	87.0663	237.099	1.4453	4.59e-09	UP	--	--	--	--	--	--	sp|Q9I351|GCH12_PSEAE GTP cyclohydrolase 1 2 OS=Pseudomonas aeruginosa (strain ATCC 15692 / PAO1 / 1C / PRS 101 / LMG 12228) GN=folE2 PE=3 SV=1//2.10515e-133
PA0459	TPTMD	462	5144	1539	2027.97	547.259	-1.88974	8.03e-91	DOWN	--	--	--	--	--	--	sp|Q9I352|HEMTB_PSEAE Bacteriohemerythrin OS=Pseudomonas aeruginosa (strain ATCC 15692 / PAO1 / 1C / PRS 101 / LMG 12228) GN=PA1673 PE=3 SV=1//1.7929e-110
PA0506	PE	1557	319	137	37.3168	14.4553	-1.36822	0.000182372	DOWN	--	--	--	--	--	--	-//-
PA0507	PE	603	514	203	155.256	55.3063	-1.48913	5.13e-07	DOWN	--	--	--	--	GO:0005488//GO:0005515//GO:0003674	binding//protein binding//molecular_function	sp|Q52828|GSTA_RHILE Protein GstA OS=Rhizobium leguminosarum GN=gstA PE=3 SV=1//8.9135e-29
PA0516	BCPGC; EM	1722	521	207	55.107	19.7485	-1.4805	4.79e-07	DOWN	GO:0072348//GO:0008272//GO:0008150//GO:0006820//GO:0051234//GO:0051179//GO:0006811//GO:0015698//GO:0006810	sulfur compound transport//sulfate transport//biological_process//anion transport//establishment of localization//localization//ion transport//inorganic anion transport//transport	GO:0016021//GO:0044425//GO:0005575//GO:0031224//GO:0016020	integral component of membrane//membrane part//cellular_component//intrinsic component of membrane//membrane	GO:0008509//GO:0015116//GO:0003674//GO:0005215//GO:1901682//GO:0015075//GO:0015103//GO:0022857//GO:0015318	anion transmembrane transporter activity//sulfate transmembrane transporter activity//molecular_function//transporter activity//sulfur compound transmembrane transporter activity//ion transmembrane transporter activity//inorganic anion transmembrane transporter activity//transmembrane transporter activity//inorganic molecular entity transmembrane transporter activity	sp|P9WGF6|Y1739_MYCTO Probable sulfate transporter MT1781 OS=Mycobacterium tuberculosis (strain CDC 1551 / Oshkosh) GN=MT1781 PE=3 SV=1//6.77246e-112
PA0519	EM	906	593	254	119.214	46.0576	-1.37205	3.88e-07	DOWN	--	--	--	--	--	--	-//-
PA0526	HUU	492	660	362	244.332	120.876	-1.01532	3.93e-05	DOWN	GO:0008150//GO:0008152//GO:0055114	biological_process//metabolic process//oxidation-reduction process	--	--	GO:0016491//GO:0051536//GO:0003674//GO:0009055//GO:0048037//GO:0005488//GO:0046872//GO:0003824//GO:0043167//GO:0051540//GO:0043169	oxidoreductase activity//iron-sulfur cluster binding//molecular_function//electron transfer activity//cofactor binding//binding//metal ion binding//catalytic activity//ion binding//metal cluster binding//cation binding	sp|Q88FX9|NICA_PSEPK Nicotinate dehydrogenase subunit A OS=Pseudomonas putida (strain KT2440) GN=nicA PE=1 SV=1//1.21555e-78
PA0527	TR	2247	2091	939	169.494	68.6529	-1.30384	7.38e-22	DOWN	GO:0008150//GO:0055114//GO:0008152	biological_process//oxidation-reduction process//metabolic process	GO:0044424//GO:0005623//GO:0005622//GO:0044464//GO:0005575//GO:0005737	intracellular part//cell//intracellular//cell part//cellular_component//cytoplasm	GO:0016491//GO:0003674//GO:0008144//GO:0008061//GO:0003824//GO:0097367//GO:0005488	oxidoreductase activity//molecular_function//drug binding//chitin binding//catalytic activity//carbohydrate derivative binding//binding	sp|Q88FX8|NICB_PSEPK Nicotinate dehydrogenase subunit B OS=Pseudomonas putida (strain KT2440) GN=nicB PE=1 SV=1//0
PA0529	HUU	1302	747	371	104.499	46.8122	-1.15853	6.21e-07	DOWN	GO:0055114//GO:0008150//GO:0008152	oxidation-reduction process//biological_process//metabolic process	--	--	GO:0097159//GO:0016491//GO:0003674//GO:0003824//GO:0009055//GO:0048037//GO:0046906//GO:0005488//GO:0020037//GO:1901363	organic cyclic compound binding//oxidoreductase activity//molecular_function//catalytic activity//electron transfer activity//cofactor binding//tetrapyrrole binding//binding//heme binding//heterocyclic compound binding	sp|Q88FX8|NICB_PSEPK Nicotinate dehydrogenase subunit B OS=Pseudomonas putida (strain KT2440) GN=nicB PE=1 SV=1//1.43688e-144
PA0530	PE	726	976	348	244.859	78.7479	-1.63664	1.57e-14	DOWN	GO:0071704//GO:0008152//GO:0006807//GO:0006508//GO:0044238//GO:0019538//GO:0008150//GO:0043170//GO:1901564	organic substance metabolic process//metabolic process//nitrogen compound metabolic process//proteolysis//primary metabolic process//protein metabolic process//biological_process//macromolecule metabolic process//organonitrogen compound metabolic process	--	--	GO:0016787//GO:0017171//GO:0008236//GO:0140096//GO:0008233//GO:0003824//GO:0070011//GO:0003674	hydrolase activity//serine hydrolase activity//serine-type peptidase activity//catalytic activity, acting on a protein//peptidase activity//catalytic activity//peptidase activity, acting on L-amino acid peptides//molecular_function	sp|Q09571|YRD1_CAEEL Uncharacterized protein K02A2.1 OS=Caenorhabditis elegans GN=K02A2.1 PE=4 SV=2//4.38086e-09
PA0531	PE	1158	561	1279	88.2382	181.45	1.0401	8.64e-09	UP	GO:0008610//GO:0008150//GO:0006629//GO:1901360//GO:0008152//GO:0071704//GO:0006694//GO:0008202//GO:0044238//GO:0055114//GO:1901576//GO:0009058//GO:1901362	lipid biosynthetic process//biological_process//lipid metabolic process//organic cyclic compound metabolic process//metabolic process//organic substance metabolic process//steroid biosynthetic process//steroid metabolic process//primary metabolic process//oxidation-reduction process//organic substance biosynthetic process//biosynthetic process//organic cyclic compound biosynthetic process	--	--	GO:0048037//GO:0050662//GO:0005488//GO:0016614//GO:0003854//GO:0033764//GO:0003674//GO:0003824//GO:0016491//GO:0016229//GO:0016616	cofactor binding//coenzyme binding//binding//oxidoreductase activity, acting on CH-OH group of donors//3-beta-hydroxy-delta5-steroid dehydrogenase activity//steroid dehydrogenase activity, acting on the CH-OH group of donors, NAD or NADP as acceptor//molecular_function//catalytic activity//oxidoreductase activity//steroid dehydrogenase activity//oxidoreductase activity, acting on the CH-OH group …	sp|Q0WRB0|FACR5_ARATH Probable fatty acyl-CoA reductase 5 OS=Arabidopsis thaliana GN=FAR5 PE=2 SV=1//2.23991e-12
PA0545	PE	1428	6187	3011	789.14	346.401	-1.18784	3.39e-55	DOWN	GO:0009060//GO:0044237//GO:0008150//GO:0009987//GO:0055114//GO:0006091//GO:0015980//GO:0045333//GO:0008152	aerobic respiration//cellular metabolic process//biological_process//cellular process//oxidation-reduction process//generation of precursor metabolites and energy//energy derivation by oxidation of organic compounds//cellular respiration//metabolic process	GO:0016021//GO:0005575//GO:0044425//GO:0031224//GO:0016020	integral component of membrane//cellular_component//membrane part//intrinsic component of membrane//membrane	GO:0003674//GO:0046914//GO:0015002//GO:0097159//GO:0016491//GO:0015077//GO:0015075//GO:0016675//GO:0015078//GO:0016676//GO:0005215//GO:1901363//GO:0020037//GO:0043167//GO:0003824//GO:0022890//GO:0004129//GO:0043169//GO:0048037//GO:0046906//GO:0046872//GO:0005488//GO:0009055//GO:0015318//GO:0008324//GO:0005506//GO:0022857	molecular_function//transition metal ion binding//heme-copper terminal oxidase activity//organic cyclic compound binding//oxidoreductase activity//monovalent inorganic cation transmembrane transporter activity//ion transmembrane transporter activity//oxidoreductase activity, acting on a heme group of donors//proton transmembrane transporter activity//oxidoreductase activity, acting on a heme grou…	sp|D9IA43|CCON1_PSEST Cbb3-type cytochrome c oxidase subunit CcoN1 OS=Pseudomonas stutzeri GN=ccoN1 PE=1 SV=1//0
PA0579	TPTMD	609	643	345	192.307	93.0675	-1.04706	3.07e-05	DOWN	--	--	--	--	GO:0003674//GO:0016491//GO:0097159//GO:1901363//GO:0020037//GO:0003824//GO:0005488//GO:0046906//GO:0048037//GO:0009055	molecular_function//oxidoreductase activity//organic cyclic compound binding//heterocyclic compound binding//heme binding//catalytic activity//binding//tetrapyrrole binding//cofactor binding//electron transfer activity	-//-
PA0587	HUU	1428	1071	3350	136.604	385.401	1.49636	1.48e-38	UP	GO:0055114//GO:0009060//GO:0006091//GO:0008150//GO:0045333//GO:0009987//GO:0044237//GO:0015980//GO:0008152	oxidation-reduction process//aerobic respiration//generation of precursor metabolites and energy//biological_process//cellular respiration//cellular process//cellular metabolic process//energy derivation by oxidation of organic compounds//metabolic process	GO:0005575//GO:0044425//GO:0016021//GO:0016020//GO:0031224	cellular_component//membrane part//integral component of membrane//membrane//intrinsic component of membrane	GO:0016491//GO:0097159//GO:0046914//GO:0043167//GO:0003824//GO:0015002//GO:0003674//GO:0004129//GO:0043169//GO:0015077//GO:0022890//GO:0015318//GO:0009055//GO:0016675//GO:0046872//GO:0005488//GO:0048037//GO:0046906//GO:0015075//GO:0022857//GO:0005506//GO:0020037//GO:0015078//GO:0005215//GO:1901363//GO:0016676//GO:0008324	oxidoreductase activity//organic cyclic compound binding//transition metal ion binding//ion binding//catalytic activity//heme-copper terminal oxidase activity//molecular_function//cytochrome-c oxidase activity//cation binding//monovalent inorganic cation transmembrane transporter activity//inorganic cation transmembrane transporter activity//inorganic molecular entity transmembrane transporter ac…	sp|D9IA43|CCON1_PSEST Cbb3-type cytochrome c oxidase subunit CcoN1 OS=Pseudomonas stutzeri GN=ccoN1 PE=1 SV=1//0
PA0607	EM	1383	8679	2975	1143.01	353.395	-1.69348	1.52e-131	DOWN	--	--	--	--	GO:0003824//GO:0051540//GO:0005488//GO:0048037//GO:0051536//GO:0003674	catalytic activity//metal cluster binding//binding//cofactor binding//iron-sulfur cluster binding//molecular_function	sp|P77915|HEMN_PSEAE Oxygen-independent coproporphyrinogen-III oxidase OS=Pseudomonas aeruginosa (strain ATCC 15692 / PAO1 / 1C / PRS 101 / LMG 12228) GN=hemN PE=2 SV=2//0
PA0654	CIM	522	208	541	72.5763	170.264	1.2302	3.65e-05	UP	GO:0071973//GO:0009605//GO:0006935//GO:0097588//GO:0051179//GO:0048870//GO:0050896//GO:0001539//GO:0051674//GO:0042330//GO:0040011//GO:0042221//GO:0006928//GO:0008150//GO:0009987	bacterial-type flagellum-dependent cell motility//response to external stimulus//chemotaxis//archaeal or bacterial-type flagellum-dependent cell motility//localization//cell motility//response to stimulus//cilium or flagellum-dependent cell motility//localization of cell//taxis//locomotion//response to chemical//movement of cell or subcellular component//biological_process//cellular process	GO:0042995//GO:0044464//GO:0005575//GO:0009288//GO:0009425//GO:0044461//GO:0044422//GO:0005623//GO:0044463//GO:0043226//GO:0043228	cell projection//cell part//cellular_component//bacterial-type flagellum//bacterial-type flagellum basal body//bacterial-type flagellum part//organelle part//cell//cell projection part//organelle//non-membrane-bounded organelle	--	--	sp|P26417|FLIL_SALTY Flagellar protein FliL OS=Salmonella typhimurium (strain LT2 / SGSC1412 / ATCC 700720) GN=fliL PE=3 SV=1//9.17991e-06
PA0672	BCPGC	606	237	79	71.2325	21.4166	-1.7338	0.000121768	DOWN	--	--	--	--	GO:0003674//GO:0016740//GO:0003824	molecular_function//transferase activity//catalytic activity	sp|P33883|LASI_PSEAE Acyl-homoserine-lactone synthase OS=Pseudomonas aeruginosa (strain ATCC 15692 / PAO1 / 1C / PRS 101 / LMG 12228) GN=lasI PE=1 SV=1//1.81899e-150
PA0744	PE	2709	4620	923	310.624	55.9743	-2.47233	5.51e-114	DOWN	GO:0044419//GO:0044238//GO:0009405//GO:0008152//GO:0071704//GO:0051704//GO:0006629//GO:0008150	interspecies interaction between organisms//primary metabolic process//pathogenesis//metabolic process//organic substance metabolic process//multi-organism process//lipid metabolic process//biological_process	GO:0099081//GO:0044422//GO:0045111//GO:0099513//GO:0099512//GO:0005623//GO:0005575//GO:0044464//GO:0005622//GO:0044424//GO:0005576//GO:0044446//GO:0005856//GO:0099080//GO:0043229//GO:0045095//GO:0005882//GO:0043226//GO:0043228//GO:0044430//GO:0043232	supramolecular polymer//organelle part//intermediate filament cytoskeleton//polymeric cytoskeletal fiber//supramolecular fiber//cell//cellular_component//cell part//intracellular//intracellular part//extracellular region//intracellular organelle part//cytoskeleton//supramolecular complex//intracellular organelle//keratin filament//intermediate filament//organelle//non-membrane-bounded organelle//…	GO:0043169//GO:0098772//GO:1901265//GO:0043167//GO:0003674//GO:0030548//GO:0030545//GO:0097159//GO:0036094//GO:0030550//GO:1901363//GO:0099602//GO:0005488//GO:0046872//GO:0000166//GO:0030547	cation binding//molecular function regulator//nucleoside phosphate binding//ion binding//molecular_function//acetylcholine receptor regulator activity//receptor regulator activity//organic cyclic compound binding//small molecule binding//acetylcholine receptor inhibitor activity//heterocyclic compound binding//neurotransmitter receptor regulator activity//binding//metal ion binding//nucleotide bi…	sp|P9WPS9|CTPF_MYCTU Probable cation-transporting ATPase F OS=Mycobacterium tuberculosis (strain ATCC 25618 / H37Rv) GN=ctpF PE=1 SV=1//0
PA0745	PE	450	117	318	47.3561	116.094	1.29368	0.00073943	UP	--	--	--	--	--	--	sp|Q02JE0|Y4741_PSEAB UPF0260 protein PA14_47410 OS=Pseudomonas aeruginosa (strain UCBPP-PA14) GN=PA14_47410 PE=3 SV=1//1.14128e-108
PA0779	AP ; PE	351	578	1369	299.932	640.756	1.09514	3.93e-10	UP	--	--	GO:0019012//GO:0044423//GO:0005575//GO:0019028	virion//virion part//cellular_component//viral capsid	--	--	-//-
PA0830	HUU	771	737	245	174.107	52.2045	-1.73773	4.87e-12	DOWN	--	--	--	--	GO:0050662//GO:0048037//GO:0005488//GO:0043167//GO:0036094//GO:1901363//GO:0051287//GO:0000166//GO:0043168//GO:1901265//GO:0003674//GO:0070403//GO:0097159	coenzyme binding//cofactor binding//binding//ion binding//small molecule binding//heterocyclic compound binding//NAD binding//nucleotide binding//anion binding//nucleoside phosphate binding//molecular_function//NAD+ binding//organic cyclic compound binding	sp|Q9I4E1|NPD2_PSEAE NAD-dependent protein deacylase 2 OS=Pseudomonas aeruginosa (strain ATCC 15692 / PAO1 / 1C / PRS 101 / LMG 12228) GN=cobB2 PE=3 SV=1//0
PA0835	CCC	1401	1256	343	163.288	40.2209	-2.0214	1.51e-24	DOWN	GO:0044271//GO:0051171//GO:1901360//GO:0010467//GO:0044237//GO:0008150//GO:0009987//GO:0043170//GO:0097659//GO:0031326//GO:0006355//GO:0009889//GO:0080090//GO:0065007//GO:1901362//GO:0010468//GO:0044249//GO:0060255//GO:0019222//GO:0006725//GO:0034641//GO:0006139//GO:0019438//GO:0050789//GO:1903506//GO:0034645//GO:0051252//GO:2000112//GO:0050794//GO:2001141//GO:0016070//GO:0008152//GO:0071704//GO:…	cellular nitrogen compound biosynthetic process//regulation of nitrogen compound metabolic process//organic cyclic compound metabolic process//gene expression//cellular metabolic process//biological_process//cellular process//macromolecule metabolic process//nucleic acid-templated transcription//regulation of cellular biosynthetic process//regulation of transcription, DNA-templated//regulation of…	--	--	GO:0003677//GO:0017111//GO:1901363//GO:0016818//GO:0000166//GO:0008144//GO:1901265//GO:0003676//GO:0043168//GO:0032559//GO:0005524//GO:0097159//GO:0008134//GO:0003674//GO:0016817//GO:0032555//GO:0043565//GO:0035639//GO:0016787//GO:0016887//GO:0005488//GO:0016462//GO:0032553//GO:0017076//GO:0097367//GO:0005515//GO:0036094//GO:0030554//GO:0043167//GO:0003824	DNA binding//nucleoside-triphosphatase activity//heterocyclic compound binding//hydrolase activity, acting on acid anhydrides, in phosphorus-containing anhydrides//nucleotide binding//drug binding//nucleoside phosphate binding//nucleic acid binding//anion binding//adenyl ribonucleotide binding//ATP binding//organic cyclic compound binding//transcription factor binding//molecular_function//hydrola…	sp|P38022|ROCR_BACSU Arginine utilization regulatory protein RocR OS=Bacillus subtilis (strain 168) GN=rocR PE=1 SV=2//1.1617e-73
PA0836	PE	1311	1231	4394	171.024	550.622	1.68686	6.4e-60	UP	GO:0008150//GO:0009987//GO:0006265//GO:0071103//GO:0044237//GO:0043170//GO:1901360//GO:0051276//GO:0034641//GO:0015711//GO:0006259//GO:0006139//GO:0006725//GO:0046942//GO:0006810//GO:0006811//GO:0016043//GO:0071840//GO:0008152//GO:0071704//GO:0051234//GO:0044260//GO:0051179//GO:0044238//GO:0006807//GO:0006835//GO:0071702//GO:0015849//GO:0006996//GO:0046483//GO:0006820//GO:0090304	biological_process//cellular process//DNA topological change//DNA conformation change//cellular metabolic process//macromolecule metabolic process//organic cyclic compound metabolic process//chromosome organization//cellular nitrogen compound metabolic process//organic anion transport//DNA metabolic process//nucleobase-containing compound metabolic process//cellular aromatic compound metabolic pr…	GO:0043228//GO:0043232//GO:0043226//GO:0005694//GO:0044424//GO:0005623//GO:0043229//GO:0016020//GO:0005575//GO:0044464//GO:0005622	non-membrane-bounded organelle//intracellular non-membrane-bounded organelle//organelle//chromosome//intracellular part//cell//intracellular organelle//membrane//cellular_component//cell part//intracellular	GO:0015081//GO:0016853//GO:0015075//GO:0003677//GO:0022804//GO:0015370//GO:1901363//GO:0005215//GO:0003916//GO:0097159//GO:0008509//GO:0015294//GO:0046873//GO:0003674//GO:0003676//GO:0017153//GO:0046943//GO:0005310//GO:0008514//GO:0015077//GO:0015318//GO:0005488//GO:0022857//GO:0005343//GO:0005342//GO:0008324//GO:0015291//GO:0003824//GO:0140097//GO:0015293//GO:0022890	sodium ion transmembrane transporter activity//isomerase activity//ion transmembrane transporter activity//DNA binding//active transmembrane transporter activity//solute:sodium symporter activity//heterocyclic compound binding//transporter activity//DNA topoisomerase activity//organic cyclic compound binding//anion transmembrane transporter activity//solute:cation symporter activity//metal ion tr…	sp|Q9I4F5|DCTA2_PSEAE C4-dicarboxylate transport protein 2 OS=Pseudomonas aeruginosa (strain ATCC 15692 / PAO1 / 1C / PRS 101 / LMG 12228) GN=dctA2 PE=3 SV=1//0
PA0838	PE	2505	276	122	20.068	8.00107	-1.32663	0.000737958	DOWN	GO:0008152//GO:0055114//GO:0008150	metabolic process//oxidation-reduction process//biological_process	--	--	GO:0046872//GO:0005488//GO:0043167//GO:0003824//GO:0043169//GO:0030151//GO:0003674//GO:0046914//GO:0016491	metal ion binding//binding//ion binding//catalytic activity//cation binding//molybdenum ion binding//molecular_function//transition metal ion binding//oxidoreductase activity	sp|B7UX15|NAPA_PSEA8 Periplasmic nitrate reductase OS=Pseudomonas aeruginosa (strain LESB58) GN=napA PE=3 SV=1//0
PA0840	PE	1017	354	163	63.3993	26.3307	-1.26772	0.000203324	DOWN	GO:0008152//GO:0055114//GO:0008150	metabolic process//oxidation-reduction process//biological_process	--	--	--	--	sp|Q53FA7|QORX_HUMAN Quinone oxidoreductase PIG3 OS=Homo sapiens GN=TP53I3 PE=1 SV=2//5.22876e-64
PA0848	AP ; PE	990	7417	19115	1364.57	3172.02	1.21696	2.49e-159	UP	--	--	--	--	--	--	sp|P80874|GS69_BACSU General stress protein 69 OS=Bacillus subtilis (strain 168) GN=yhdN PE=1 SV=2//1.39632e-144
PA0849	NBM	588	1094	3122	338.877	872.272	1.36402	2.47e-31	UP	GO:0008150//GO:0008152//GO:0055114	biological_process//metabolic process//oxidation-reduction process	--	--	GO:0008137//GO:0050136//GO:0016491//GO:0016651//GO:0003824//GO:0003954//GO:0003674//GO:0016655	NADH dehydrogenase (ubiquinone) activity//NADH dehydrogenase (quinone) activity//oxidoreductase activity//oxidoreductase activity, acting on NAD(P)H//catalytic activity//NADH dehydrogenase activity//molecular_function//oxidoreductase activity, acting on NAD(P)H, quinone or similar compound as acceptor	-//-
PA0858	HUU	840	188	443	40.7644	86.6404	1.08773	0.000507172	UP	GO:0050794//GO:2000112//GO:0051252//GO:0051171//GO:0044271//GO:0010467//GO:0034654//GO:0071704//GO:0008152//GO:2001141//GO:0016070//GO:1901360//GO:0009987//GO:0008150//GO:0044237//GO:0009889//GO:0006355//GO:0031326//GO:0097659//GO:0043170//GO:0019219//GO:0060255//GO:0044249//GO:0032774//GO:0019222//GO:0006807//GO:0010468//GO:1901362//GO:0065007//GO:0080090//GO:0010556//GO:0090304//GO:0046483//GO:…	regulation of cellular process//regulation of cellular macromolecule biosynthetic process//regulation of RNA metabolic process//regulation of nitrogen compound metabolic process//cellular nitrogen compound biosynthetic process//gene expression//nucleobase-containing compound biosynthetic process//organic substance metabolic process//metabolic process//regulation of RNA biosynthetic process//RNA m…	--	--	GO:0003677//GO:1901363//GO:0003700//GO:0005488//GO:0003676//GO:0140110//GO:0097159//GO:0003674	DNA binding//heterocyclic compound binding//DNA-binding transcription factor activity//binding//nucleic acid binding//transcription regulator activity//organic cyclic compound binding//molecular_function	sp|O06747|YITL_BACSU Uncharacterized protein YitL OS=Bacillus subtilis (strain 168) GN=yitL PE=3 SV=2//7.05584e-24
PA0867	AP	363	5969	1701	2995	769.828	-1.95995	1.41e-110	DOWN	GO:0008152//GO:0055114//GO:0008150	metabolic process//oxidation-reduction process//biological_process	--	--	GO:0003824//GO:0016638//GO:0003674//GO:0016491	catalytic activity//oxidoreductase activity, acting on the CH-NH2 group of donors//molecular_function//oxidoreductase activity	-//-
PA0871	AABM	1113	779	391	127.481	57.7135	-1.1433	4.66e-07	DOWN	GO:0046849//GO:0008150//GO:0048771//GO:0032501	bone remodeling//biological_process//tissue remodeling//multicellular organismal process	GO:0005576//GO:0005575	extracellular region//cellular_component	GO:0097159//GO:0003674//GO:0003676//GO:0005488//GO:0003677//GO:0043565//GO:1901363	organic cyclic compound binding//molecular_function//nucleic acid binding//binding//DNA binding//sequence-specific DNA binding//heterocyclic compound binding	sp|P37047|CDAR_ECOLI Carbohydrate diacid regulator OS=Escherichia coli (strain K12) GN=cdaR PE=1 SV=2//7.64715e-54
PA0916	HUU	648	1499	826	421.336	209.412	-1.00863	1.04e-10	DOWN	GO:0008150//GO:0055114//GO:0008152	biological_process//oxidation-reduction process//metabolic process	--	--	GO:0043168//GO:1901265//GO:0003674//GO:0010181//GO:0097159//GO:0016491//GO:1901363//GO:0000166//GO:0004733//GO:0097367//GO:0003824//GO:0043167//GO:0016638//GO:0036094//GO:0016641//GO:0050662//GO:0048037//GO:0032553//GO:0005488	anion binding//nucleoside phosphate binding//molecular_function//FMN binding//organic cyclic compound binding//oxidoreductase activity//heterocyclic compound binding//nucleotide binding//pyridoxamine-phosphate oxidase activity//carbohydrate derivative binding//catalytic activity//ion binding//oxidoreductase activity, acting on the CH-NH2 group of donors//small molecule binding//oxidoreductase act…	sp|Q02IL5|PDXH_PSEAB Pyridoxine/pyridoxamine 5&apos;-phosphate oxidase OS=Pseudomonas aeruginosa (strain UCBPP-PA14) GN=pdxH PE=3 SV=1//1.44502e-157
PA0944	NBM	471	6023	3066	2329.13	1069.42	-1.12297	3.82e-49	DOWN	GO:0042592//GO:0006873//GO:0050801//GO:0055072//GO:0006875//GO:0019725//GO:0055076//GO:0048878//GO:0055082//GO:0098771//GO:0046916//GO:0006879//GO:0008150//GO:0009987//GO:0055065//GO:0065007//GO:0065008//GO:0055080//GO:0030003	homeostatic process//cellular ion homeostasis//ion homeostasis//iron ion homeostasis//cellular metal ion homeostasis//cellular homeostasis//transition metal ion homeostasis//chemical homeostasis//cellular chemical homeostasis//inorganic ion homeostasis//cellular transition metal ion homeostasis//cellular iron ion homeostasis//biological_process//cellular process//metal ion homeostasis//biological…	--	--	GO:0005506//GO:0046872//GO:0005488//GO:0043169//GO:0043167//GO:0008199//GO:0046914//GO:0003674	iron ion binding//metal ion binding//binding//cation binding//ion binding//ferric iron binding//transition metal ion binding//molecular_function	sp|P73321|Y1894_SYNY3 Uncharacterized protein slr1894 OS=Synechocystis sp. (strain PCC 6803 / Kazusa) GN=slr1894 PE=3 SV=1//4.11279e-65
PA0962	AP	669	296	807	80.5875	198.173	1.29813	5.84e-08	UP	GO:0009058//GO:0055114//GO:0008152//GO:0008150	biosynthetic process//oxidation-reduction process//metabolic process//biological_process	--	--	GO:0016741//GO:0003824//GO:0016742//GO:0016740//GO:0016209//GO:0016491//GO:0003674//GO:0016684//GO:0051920	transferase activity, transferring one-carbon groups//catalytic activity//hydroxymethyl-, formyl- and related transferase activity//transferase activity//antioxidant activity//oxidoreductase activity//molecular_function//oxidoreductase activity, acting on peroxide as acceptor//peroxiredoxin activity	sp|P08179|PUR3_ECOLI Phosphoribosylglycinamide formyltransferase OS=Escherichia coli (strain K12) GN=purN PE=1 SV=1//3.14714e-87
PA1049	BCPGC	1323	433	1342	59.6115	166.644	1.4831	1.47e-15	UP	GO:0043170//GO:0008150//GO:0009987//GO:0044237//GO:0016070//GO:1901360//GO:0071704//GO:0008152//GO:0043412//GO:0044238//GO:0006139//GO:0034641//GO:0009451//GO:0046483//GO:0006725//GO:0090304//GO:0006807	macromolecule metabolic process//biological_process//cellular process//cellular metabolic process//RNA metabolic process//organic cyclic compound metabolic process//organic substance metabolic process//metabolic process//macromolecule modification//primary metabolic process//nucleobase-containing compound metabolic process//cellular nitrogen compound metabolic process//RNA modification//heterocyc…	--	--	GO:0005488//GO:0048037//GO:1901363//GO:0003824//GO:0051539//GO:0003674//GO:0051536//GO:0097159//GO:0051540//GO:0003676	binding//cofactor binding//heterocyclic compound binding//catalytic activity//4 iron, 4 sulfur cluster binding//molecular_function//iron-sulfur cluster binding//organic cyclic compound binding//metal cluster binding//nucleic acid binding	sp|Q9I541|RIMO_PSEAE Ribosomal protein S12 methylthiotransferase RimO OS=Pseudomonas aeruginosa (strain ATCC 15692 / PAO1 / 1C / PRS 101 / LMG 12228) GN=rimO PE=3 SV=1//0
PA1050	HUU	357	1620	896	826.512	412.321	-1.00327	2.05e-11	DOWN	GO:0051186//GO:0006725//GO:0046483//GO:1901617//GO:0046173//GO:0009108//GO:0006066//GO:1901564//GO:0044249//GO:1901362//GO:0044283//GO:0006807//GO:0019438//GO:1901566//GO:0044281//GO:1901576//GO:0042559//GO:0009058//GO:0018130//GO:0034641//GO:0008152//GO:0071704//GO:1901360//GO:0044271//GO:0034312//GO:0034311//GO:0006729//GO:0046146//GO:0017144//GO:0046165//GO:0006732//GO:0042558//GO:0044237//GO:…	cofactor metabolic process//cellular aromatic compound metabolic process//heterocycle metabolic process//organic hydroxy compound biosynthetic process//polyol biosynthetic process//coenzyme biosynthetic process//alcohol metabolic process//organonitrogen compound metabolic process//cellular biosynthetic process//organic cyclic compound biosynthetic process//small molecule biosynthetic process//nit…	--	--	GO:0003674//GO:0003824//GO:0016829//GO:0008124//GO:0016835//GO:0016836	molecular_function//catalytic activity//lyase activity//4-alpha-hydroxytetrahydrobiopterin dehydratase activity//carbon-oxygen lyase activity//hydro-lyase activity	sp|P43335|PHS_PSEAE Pterin-4-alpha-carbinolamine dehydratase OS=Pseudomonas aeruginosa (strain ATCC 15692 / PAO1 / 1C / PRS 101 / LMG 12228) GN=phhB PE=3 SV=1//1.50923e-85
PA1076	HUU	384	1210	599	573.927	256.266	-1.16322	7.01e-11	DOWN	--	--	--	--	--	--	sp|Q9I574|MLIC_PSEAE Membrane-bound lysozyme inhibitor of C-type lysozyme OS=Pseudomonas aeruginosa (strain ATCC 15692 / PAO1 / 1C / PRS 101 / LMG 12228) GN=mliC PE=1 SV=1//1.16907e-76
PA1116	HUU	939	515	1271	99.895	222.37	1.15448	3.1e-10	UP	--	--	--	--	--	--	sp|Q9I583|Y858_PSEAE UPF0176 protein PA0858 OS=Pseudomonas aeruginosa (strain ATCC 15692 / PAO1 / 1C / PRS 101 / LMG 12228) GN=PA0858 PE=3 SV=1//0
PA1126	MP	951	245	1362	46.9232	235.284	2.32603	1.64e-28	UP	GO:0046156//GO:0051806//GO:0061025//GO:0006807//GO:0044403//GO:0044800//GO:0090304//GO:0046483//GO:0030260//GO:0009058//GO:0018130//GO:1901576//GO:0042168//GO:1901566//GO:0055114//GO:0006779//GO:0033013//GO:0044238//GO:0051701//GO:0044409//GO:0006396//GO:0034660//GO:0044803//GO:0071840//GO:0008152//GO:0051828//GO:0071704//GO:0016043//GO:0016070//GO:0033014//GO:0019058//GO:0046718//GO:0046148//GO:…	siroheme metabolic process//entry into cell of other organism involved in symbiotic interaction//membrane fusion//nitrogen compound metabolic process//symbiont process//multi-organism membrane fusion//nucleic acid metabolic process//heterocycle metabolic process//entry into host cell//biosynthetic process//heterocycle biosynthetic process//organic substance biosynthetic process//heme metabolic pr…	GO:0005575//GO:0044423//GO:0036338//GO:0019012//GO:0019031	cellular_component//virion part//viral membrane//virion//viral envelope	GO:0046789//GO:0036094//GO:0003824//GO:0043167//GO:0043115//GO:0016787//GO:0005488//GO:0046812//GO:0050662//GO:0016628//GO:0048037//GO:1901265//GO:0043168//GO:0071949//GO:0016627//GO:0016491//GO:0097159//GO:0003674//GO:0050660//GO:1901363//GO:0000166//GO:0016788	host cell surface receptor binding//small molecule binding//catalytic activity//ion binding//precorrin-2 dehydrogenase activity//hydrolase activity//binding//host cell surface binding//coenzyme binding//oxidoreductase activity, acting on the CH-CH group of donors, NAD or NADP as acceptor//cofactor binding//nucleoside phosphate binding//anion binding//FAD binding//oxidoreductase activity, acting o…	sp|Q93HX6|GLCAL_PSEFL Glucosaminate ammonia-lyase OS=Pseudomonas fluorescens PE=1 SV=2//0
PA1127	AP ; PE	600	109	629	33.0885	172.225	2.37989	7.94e-14	UP	GO:0006725//GO:0019222//GO:0044249//GO:0060255//GO:1901362//GO:0010468//GO:0065007//GO:0080090//GO:0034645//GO:1903506//GO:0050789//GO:0019438//GO:0006139//GO:0034641//GO:0010467//GO:1901360//GO:0051171//GO:0044271//GO:0006355//GO:0009889//GO:0043170//GO:0097659//GO:0031326//GO:0009987//GO:0008150//GO:0044237//GO:0090304//GO:0010556//GO:0046483//GO:0032774//GO:0006807//GO:0055114//GO:0031323//GO:…	cellular aromatic compound metabolic process//regulation of metabolic process//cellular biosynthetic process//regulation of macromolecule metabolic process//organic cyclic compound biosynthetic process//regulation of gene expression//biological regulation//regulation of primary metabolic process//cellular macromolecule biosynthetic process//regulation of nucleic acid-templated transcription//regu…	--	--	GO:0003674//GO:0016491//GO:0051920//GO:0016684//GO:0003824//GO:0016209	molecular_function//oxidoreductase activity//peroxiredoxin activity//oxidoreductase activity, acting on peroxide as acceptor//catalytic activity//antioxidant activity	sp|P56876|TSAA_HELPJ Probable peroxiredoxin OS=Helicobacter pylori (strain J99 / ATCC 700824) GN=tsaA PE=1 SV=1//4.46247e-81
PA1137	PE	1113	712	308	116.516	45.4623	-1.35779	2.57e-08	DOWN	GO:0055114//GO:0008152//GO:0008150	oxidation-reduction process//metabolic process//biological_process	--	--	GO:1901265//GO:0043168//GO:0097367//GO:0003824//GO:0043167//GO:0003674//GO:0016491//GO:0010181//GO:0097159//GO:0036094//GO:1901363//GO:0005488//GO:0032553//GO:0050662//GO:0048037//GO:0000166	nucleoside phosphate binding//anion binding//carbohydrate derivative binding//catalytic activity//ion binding//molecular_function//oxidoreductase activity//FMN binding//organic cyclic compound binding//small molecule binding//heterocyclic compound binding//binding//ribonucleotide binding//coenzyme binding//cofactor binding//nucleotide binding	sp|Q9FUP0|OPR3_ARATH 12-oxophytodienoate reductase 3 OS=Arabidopsis thaliana GN=OPR3 PE=1 SV=2//3.38208e-43
PA1174	EM	1185	3958	1353	608.359	187.575	-1.69745	2.29e-60	DOWN	GO:0006796//GO:0008150//GO:0009987//GO:0044237//GO:0016310//GO:0006793//GO:0008152	phosphate-containing compound metabolic process//biological_process//cellular process//cellular metabolic process//phosphorylation//phosphorus metabolic process//metabolic process	GO:0044464//GO:0005622//GO:0005575//GO:0005623	cell part//intracellular//cellular_component//cell	GO:0003824//GO:0003674//GO:0016772//GO:0016740//GO:0016301//GO:0016774	catalytic activity//molecular_function//transferase activity, transferring phosphorus-containing groups//transferase activity//kinase activity//phosphotransferase activity, carboxyl group as acceptor	sp|Q9I5A4|ACKA_PSEAE Acetate kinase OS=Pseudomonas aeruginosa (strain ATCC 15692 / PAO1 / 1C / PRS 101 / LMG 12228) GN=ackA PE=3 SV=1//0
PA1183	TSM	2115	3510	1311	302.273	101.833	-1.56965	6.45e-48	DOWN	GO:0008152//GO:0008150	metabolic process//biological_process	--	--	GO:0016740//GO:0003674//GO:0016746//GO:0003824	transferase activity//molecular_function//transferase activity, transferring acyl groups//catalytic activity	sp|Q9I5A5|PTA_PSEAE Phosphate acetyltransferase OS=Pseudomonas aeruginosa (strain ATCC 15692 / PAO1 / 1C / PRS 101 / LMG 12228) GN=pta PE=1 SV=1//0
PA1196	TR	834	304	114	66.3911	22.4561	-1.56388	0.00010519	DOWN	--	--	--	--	--	--	-//-
PA1197	HUU	3075	621	302	36.7831	16.1346	-1.18889	4.28e-06	DOWN	GO:0044249//GO:1901362//GO:0006725//GO:0034641//GO:0007049//GO:0006139//GO:0019438//GO:0034645//GO:0044271//GO:1901360//GO:0010467//GO:0044237//GO:0009987//GO:0008150//GO:0097659//GO:0043170//GO:0032774//GO:0006807//GO:0090304//GO:0046483//GO:1901576//GO:0006351//GO:0044260//GO:0009059//GO:0009058//GO:0018130//GO:0044238//GO:0071704//GO:0008152//GO:0016070//GO:0034654	cellular biosynthetic process//organic cyclic compound biosynthetic process//cellular aromatic compound metabolic process//cellular nitrogen compound metabolic process//cell cycle//nucleobase-containing compound metabolic process//aromatic compound biosynthetic process//cellular macromolecule biosynthetic process//cellular nitrogen compound biosynthetic process//organic cyclic compound metabolic …	GO:0017053//GO:0005575//GO:0032991	transcriptional repressor complex//cellular_component//protein-containing complex	GO:1901265//GO:0043168//GO:0003676//GO:0008144//GO:0005524//GO:0032559//GO:0097159//GO:0003674//GO:1901363//GO:0000166//GO:0017076//GO:0097367//GO:0036094//GO:0030554//GO:0043167//GO:0035639//GO:0032555//GO:0005488//GO:0032553	nucleoside phosphate binding//anion binding//nucleic acid binding//drug binding//ATP binding//adenyl ribonucleotide binding//organic cyclic compound binding//molecular_function//heterocyclic compound binding//nucleotide binding//purine nucleotide binding//carbohydrate derivative binding//small molecule binding//adenyl nucleotide binding//ion binding//purine ribonucleoside triphosphate binding//pu…	-//-
PA1228	HUU	2400	1980	872	150.264	59.69	-1.33194	2.07e-21	DOWN	GO:0006281//GO:1901564//GO:0006807//GO:0090304//GO:0006508//GO:0006725//GO:0046483//GO:0006974//GO:0044260//GO:0034641//GO:0051716//GO:0006310//GO:0006139//GO:0044238//GO:0006259//GO:0033554//GO:0006950//GO:0008152//GO:0071704//GO:1901360//GO:0019538//GO:0044237//GO:0009987//GO:0008150//GO:0043170//GO:0050896	DNA repair//organonitrogen compound metabolic process//nitrogen compound metabolic process//nucleic acid metabolic process//proteolysis//cellular aromatic compound metabolic process//heterocycle metabolic process//cellular response to DNA damage stimulus//cellular macromolecule metabolic process//cellular nitrogen compound metabolic process//cellular response to stimulus//DNA recombination//nucle…	--	--	GO:0004176//GO:0017171//GO:1901265//GO:0043168//GO:0140097//GO:0008144//GO:0017076//GO:0097367//GO:0008236//GO:0032559//GO:0005524//GO:0097159//GO:0036094//GO:0042623//GO:0030554//GO:0140096//GO:0008233//GO:0003674//GO:0004175//GO:0003824//GO:0016817//GO:0043167//GO:0017111//GO:0035639//GO:0004386//GO:0032555//GO:0016787//GO:0016818//GO:1901363//GO:0003678//GO:0000166//GO:0070011//GO:0016887//GO:…	ATP-dependent peptidase activity//serine hydrolase activity//nucleoside phosphate binding//anion binding//catalytic activity, acting on DNA//drug binding//purine nucleotide binding//carbohydrate derivative binding//serine-type peptidase activity//adenyl ribonucleotide binding//ATP binding//organic cyclic compound binding//small molecule binding//ATPase activity, coupled//adenyl nucleotide binding…	sp|Q31FD3|LON2_THICR Lon protease 2 OS=Thiomicrospira crunogena (strain XCL-2) GN=lon2 PE=3 SV=2//0
PA1299	HUU	819	371	140	82.5073	28.0828	-1.55483	1.51e-05	DOWN	GO:0008150//GO:0008152	biological_process//metabolic process	--	--	GO:0016835//GO:0016836//GO:0003674//GO:0003824//GO:0016829	carbon-oxygen lyase activity//hydro-lyase activity//molecular_function//catalytic activity//lyase activity	sp|P52046|CRT_CLOAB Short-chain-enoyl-CoA hydratase OS=Clostridium acetobutylicum (strain ATCC 824 / DSM 792 / JCM 1419 / LMG 5710 / VKM B-1787) GN=crt PE=1 SV=1//3.6034e-49
PA1429	MP; TSM	1104	267	101	44.0498	15.0296	-1.55133	0.000168112	DOWN	GO:0008152//GO:0008150	metabolic process//biological_process	--	--	GO:0016829//GO:0003824//GO:0003674//GO:0016836//GO:0016835	lyase activity//catalytic activity//molecular_function//hydro-lyase activity//carbon-oxygen lyase activity	sp|Q9LKJ1|HIBC1_ARATH 3-hydroxyisobutyryl-CoA hydrolase 1 OS=Arabidopsis thaliana GN=CHY1 PE=1 SV=1//3.78168e-26
PA1432	AP	597	356	1506	108.612	414.426	1.93193	5.33e-25	UP	GO:0044248//GO:1901361//GO:1901360//GO:0042440//GO:0051187//GO:0033015//GO:0009987//GO:0008150//GO:0044237//GO:0044270//GO:0006778//GO:0051186//GO:0006725//GO:1901564//GO:0009056//GO:0034641//GO:1901565//GO:0046700//GO:0008152//GO:0071704//GO:0006788//GO:1901575//GO:0006787//GO:0046483//GO:0019439//GO:0006807//GO:0055114//GO:0033013//GO:0042168	cellular catabolic process//organic cyclic compound catabolic process//organic cyclic compound metabolic process//pigment metabolic process//cofactor catabolic process//tetrapyrrole catabolic process//cellular process//biological_process//cellular metabolic process//cellular nitrogen compound catabolic process//porphyrin-containing compound metabolic process//cofactor metabolic process//cellular …	--	--	GO:0004392//GO:0003674//GO:0016491//GO:0016705//GO:0003824	heme oxygenase (decyclizing) activity//molecular_function//oxidoreductase activity//oxidoreductase activity, acting on paired donors, with incorporation or reduction of molecular oxygen//catalytic activity	-//-
PA1442	MP	252	271	685	195.871	446.567	1.18897	4.52e-06	UP	--	--	--	--	--	--	-//-
PA1546	BCPGC	1470	1090	2649	135.055	296.047	1.13228	4.88e-20	UP	GO:0006811//GO:0019058//GO:0015698//GO:0006810//GO:0044403//GO:0006820//GO:0051234//GO:0051179//GO:0051704//GO:0006817//GO:0008150//GO:0044419//GO:0016032	ion transport//viral life cycle//inorganic anion transport//transport//symbiont process//anion transport//establishment of localization//localization//multi-organism process//phosphate ion transport//biological_process//interspecies interaction between organisms//viral process	GO:0016020//GO:0005575//GO:0019012//GO:0019031//GO:0044423//GO:0036338	membrane//cellular_component//virion//viral envelope//virion part//viral membrane	GO:0022857//GO:0015318//GO:0005315//GO:0015291//GO:0022804//GO:0005215//GO:0003674	transmembrane transporter activity//inorganic molecular entity transmembrane transporter activity//inorganic phosphate transmembrane transporter activity//secondary active transmembrane transporter activity//active transmembrane transporter activity//transporter activity//molecular_function	sp|P0AFJ7|PITA_ECOLI Low-affinity inorganic phosphate transporter 1 OS=Escherichia coli (strain K12) GN=pitA PE=1 SV=1//3.53001e-149
PA1554	CIM; EM	915	1308	321	260.369	57.6342	-2.17556	5.55e-28	DOWN	GO:0050896//GO:0008150//GO:0006950	response to stimulus//biological_process//response to stress	--	--	--	--	sp|P60005|USPE_PHOLL Universal stress protein E OS=Photorhabdus luminescens subsp. laumondii (strain TT01) GN=uspE PE=3 SV=1//5.24534e-30
PA1556	CIM; EM	2028	540	122	48.4985	9.88298	-2.29492	1.17e-12	DOWN	GO:1901360//GO:0071704//GO:0008152//GO:0043170//GO:0008150//GO:0009987//GO:0044237//GO:0046483//GO:0006725//GO:0090304//GO:0006807//GO:0044249//GO:0034645//GO:0006259//GO:0055114//GO:0006139//GO:0044238//GO:0006260//GO:0034641//GO:0009058//GO:0044260//GO:0009059//GO:1901576	organic cyclic compound metabolic process//organic substance metabolic process//metabolic process//macromolecule metabolic process//biological_process//cellular process//cellular metabolic process//heterocycle metabolic process//cellular aromatic compound metabolic process//nucleic acid metabolic process//nitrogen compound metabolic process//cellular biosynthetic process//cellular macromolecule b…	--	--	GO:0016728//GO:0016725//GO:0008998//GO:0003824//GO:0003674//GO:0016491	oxidoreductase activity, acting on CH or CH2 groups, disulfide as acceptor//oxidoreductase activity, acting on CH or CH2 groups//ribonucleoside-triphosphate reductase activity//catalytic activity//molecular_function//oxidoreductase activity	sp|Q9L646|NRDD_SALTY Anaerobic ribonucleoside-triphosphate reductase OS=Salmonella typhimurium (strain LT2 / SGSC1412 / ATCC 700720) GN=nrdD PE=3 SV=1//1.38162e-19
PA1557	CIM; EM	1968	283	111	26.1917	9.26604	-1.49908	0.000158284	DOWN	GO:0019538//GO:0008150//GO:0043170//GO:0071704//GO:0008152//GO:0044238//GO:1901564//GO:0006807//GO:0006508	protein metabolic process//biological_process//macromolecule metabolic process//organic substance metabolic process//metabolic process//primary metabolic process//organonitrogen compound metabolic process//nitrogen compound metabolic process//proteolysis	--	--	GO:0000166//GO:0008716//GO:0016874//GO:0046872//GO:0032553//GO:0005488//GO:0032555//GO:0016879//GO:0035639//GO:0016787//GO:1901363//GO:0036094//GO:0097159//GO:0008233//GO:0140096//GO:0030554//GO:0016881//GO:0003674//GO:0043167//GO:0003824//GO:0097367//GO:0008144//GO:0017076//GO:0043168//GO:1901265//GO:0043169//GO:0005524//GO:0032559	nucleotide binding//D-alanine-D-alanine ligase activity//ligase activity//metal ion binding//ribonucleotide binding//binding//purine ribonucleotide binding//ligase activity, forming carbon-nitrogen bonds//purine ribonucleoside triphosphate binding//hydrolase activity//heterocyclic compound binding//small molecule binding//organic cyclic compound binding//peptidase activity//catalytic activity, ac…	sp|Q5I0C3|MCCA_RAT Methylcrotonoyl-CoA carboxylase subunit alpha, mitochondrial OS=Rattus norvegicus GN=Mccc1 PE=1 SV=1//0
PA1597	HUU	1164	685	351	107.186	49.5393	-1.11348	4.62e-06	DOWN	GO:0008150//GO:0008152//GO:0055114	biological_process//metabolic process//oxidation-reduction process	--	--	GO:0000166//GO:0003995//GO:0005488//GO:0048037//GO:0050662//GO:0050660//GO:1901363//GO:0016491//GO:0036094//GO:0097159//GO:0043167//GO:0003824//GO:0003674//GO:1901265//GO:0043168//GO:0016627	nucleotide binding//acyl-CoA dehydrogenase activity//binding//cofactor binding//coenzyme binding//flavin adenine dinucleotide binding//heterocyclic compound binding//oxidoreductase activity//small molecule binding//organic cyclic compound binding//ion binding//catalytic activity//molecular_function//nucleoside phosphate binding//anion binding//oxidoreductase activity, acting on the CH-CH group of…	sp|Q9FS87|IVD_SOLTU Isovaleryl-CoA dehydrogenase, mitochondrial OS=Solanum tuberosum GN=IVD PE=1 SV=2//2.45306e-174
PA1600	EM	1002	1737	861	315.743	141.166	-1.16136	2.53e-15	DOWN	GO:0008150//GO:0009607//GO:0050896	biological_process//response to biotic stimulus//response to stimulus	GO:0016021//GO:0031224//GO:0016020//GO:0044425//GO:0005575	integral component of membrane//intrinsic component of membrane//membrane//membrane part//cellular_component	--	--	sp|P39879|Y2026_PSEAE Uncharacterized protein PA2026 OS=Pseudomonas aeruginosa (strain ATCC 15692 / PAO1 / 1C / PRS 101 / LMG 12228) GN=PA2026 PE=4 SV=2//2.67774e-169
PA1601	PE	1230	858	2086	127.053	278.616	1.13285	6.45e-16	UP	GO:0051234//GO:0015711//GO:0051179//GO:0006835//GO:0071702//GO:0015849//GO:0006820//GO:0046942//GO:0008150//GO:0006810//GO:0006811	establishment of localization//organic anion transport//localization//dicarboxylic acid transport//organic substance transport//organic acid transport//anion transport//carboxylic acid transport//biological_process//transport//ion transport	GO:0005575//GO:0016020	cellular_component//membrane	GO:0015294//GO:0015291//GO:0008509//GO:0046873//GO:0003674//GO:0015293//GO:0005310//GO:0017153//GO:0046943//GO:0015077//GO:0008514//GO:0022890//GO:0015318//GO:0015081//GO:0015075//GO:0005343//GO:0022857//GO:0005342//GO:0022804//GO:0015370//GO:0005215//GO:0008324	solute:cation symporter activity//secondary active transmembrane transporter activity//anion transmembrane transporter activity//metal ion transmembrane transporter activity//molecular_function//symporter activity//dicarboxylic acid transmembrane transporter activity//sodium:dicarboxylate symporter activity//carboxylic acid transmembrane transporter activity//monovalent inorganic cation transmemb…	sp|Q9I273|SSTT_PSEAE Serine/threonine transporter SstT OS=Pseudomonas aeruginosa (strain ATCC 15692 / PAO1 / 1C / PRS 101 / LMG 12228) GN=sstT PE=3 SV=1//0
PA1602	CCC	210	193	64	167.394	50.0676	-1.7413	0.000554546	DOWN	--	--	--	--	GO:0003674//GO:0019904//GO:0005488//GO:0005515	molecular_function//protein domain specific binding//binding//protein binding	-//-
PA1604	HUU	1101	2040	554	337.478	82.6644	-2.02945	8.89e-40	DOWN	GO:0055114//GO:0008150//GO:0008152	oxidation-reduction process//biological_process//metabolic process	--	--	--	--	sp|Q0KDL6|ADH_CUPNH Alcohol dehydrogenase OS=Cupriavidus necator (strain ATCC 17699 / H16 / DSM 428 / Stanier 337) GN=adh PE=1 SV=1//0
PA1647	MP; TSM	636	724	223	207.34	57.6028	-1.84779	7.78e-13	DOWN	GO:0032501//GO:0048771//GO:0008150//GO:0046849	multicellular organismal process//tissue remodeling//biological_process//bone remodeling	GO:0005576//GO:0005575	extracellular region//cellular_component	--	--	sp|P77174|YBDM_ECOLI Uncharacterized protein YbdM OS=Escherichia coli (strain K12) GN=ybdM PE=1 SV=1//1.89284e-64
PA1655	PE	1227	2509	846	372.442	113.272	-1.71723	4.89e-39	DOWN	GO:0008150//GO:0008152	biological_process//metabolic process	--	--	GO:0003674//GO:0003824	molecular_function//catalytic activity	sp|P77216|YBDN_ECOLI Uncharacterized protein YbdN OS=Escherichia coli (strain K12) GN=ybdN PE=4 SV=1//1.19117e-75
PA1656	PSE	1053	277	84	47.913	13.1053	-1.87027	2.15e-05	DOWN	GO:0008150//GO:0008152	biological_process//metabolic process	--	--	GO:0003674//GO:0003824//GO:0016787	molecular_function//catalytic activity//hydrolase activity	sp|Q9I1M1|ODBB_PSEAE 2-oxoisovalerate dehydrogenase subunit beta OS=Pseudomonas aeruginosa (strain ATCC 15692 / PAO1 / 1C / PRS 101 / LMG 12228) GN=bkdA2 PE=3 SV=1//0
PA1673	HUU	1287	323	69	45.7116	8.80778	-2.37571	3.95e-08	DOWN	GO:0006807//GO:0044238//GO:1901566//GO:1901576//GO:0044260//GO:0009059//GO:0044267//GO:0043604//GO:0009058//GO:0043043//GO:0071704//GO:0008152//GO:0006412//GO:0006518//GO:0043603//GO:1901564//GO:0044249//GO:0034645//GO:0034641//GO:0010467//GO:0044271//GO:0043170//GO:0044237//GO:0019538//GO:0009987//GO:0008150	nitrogen compound metabolic process//primary metabolic process//organonitrogen compound biosynthetic process//organic substance biosynthetic process//cellular macromolecule metabolic process//macromolecule biosynthetic process//cellular protein metabolic process//amide biosynthetic process//biosynthetic process//peptide biosynthetic process//organic substance metabolic process//metabolic process/…	GO:0005622//GO:0044464//GO:0005575//GO:0032991//GO:0005737//GO:0043229//GO:0005623//GO:0044444//GO:0044424//GO:0005840//GO:1990904//GO:0043226//GO:0043232//GO:0043228	intracellular//cell part//cellular_component//protein-containing complex//cytoplasm//intracellular organelle//cell//cytoplasmic part//intracellular part//ribosome//ribonucleoprotein complex//organelle//intracellular non-membrane-bounded organelle//non-membrane-bounded organelle	GO:0016740//GO:0005198//GO:0016746//GO:0003824//GO:0003735//GO:0003674	transferase activity//structural molecule activity//transferase activity, transferring acyl groups//catalytic activity//structural constituent of ribosome//molecular_function	sp|Q9I1M0|ODB2_PSEAE Lipoamide acyltransferase component of branched-chain alpha-keto acid dehydrogenase complex OS=Pseudomonas aeruginosa (strain ATCC 15692 / PAO1 / 1C / PRS 101 / LMG 12228) GN=bkdB PE=1 SV=1//0
PA1674	BCPGC	1395	347	81	45.3062	9.53909	-2.24778	3.61e-08	DOWN	GO:1901360//GO:0010467//GO:0045454//GO:0043170//GO:0044237//GO:0008150//GO:0009987//GO:0006725//GO:0065007//GO:0065008//GO:0006139//GO:0050789//GO:0034470//GO:0034641//GO:0006399//GO:0016070//GO:0008152//GO:0071704//GO:0034660//GO:0042592//GO:0006396//GO:0050794//GO:0008033//GO:0046483//GO:0090304//GO:0019725//GO:0006807//GO:0044238//GO:0055114	organic cyclic compound metabolic process//gene expression//cell redox homeostasis//macromolecule metabolic process//cellular metabolic process//biological_process//cellular process//cellular aromatic compound metabolic process//biological regulation//regulation of biological quality//nucleobase-containing compound metabolic process//regulation of biological process//ncRNA processing//cellular ni…	--	--	GO:1901363//GO:0050660//GO:0051287//GO:0016614//GO:0000166//GO:0071949//GO:0043168//GO:1901265//GO:0003674//GO:0097159//GO:0016491//GO:0048037//GO:0050662//GO:0005488//GO:0016616//GO:0043167//GO:0003824//GO:0036094	heterocyclic compound binding//flavin adenine dinucleotide binding//NAD binding//oxidoreductase activity, acting on CH-OH group of donors//nucleotide binding//FAD binding//anion binding//nucleoside phosphate binding//molecular_function//organic cyclic compound binding//oxidoreductase activity//cofactor binding//coenzyme binding//binding//oxidoreductase activity, acting on the CH-OH group of donor…	sp|Q9I1L9|DLDH1_PSEAE Dihydrolipoyl dehydrogenase OS=Pseudomonas aeruginosa (strain ATCC 15692 / PAO1 / 1C / PRS 101 / LMG 12228) GN=lpdV PE=1 SV=1//0
PA1688	HUU	1446	806	2056	101.524	233.588	1.20215	3.39e-17	UP	GO:0006812//GO:0030001//GO:0032328//GO:0006811//GO:0006865//GO:0006810//GO:0006814//GO:0008150//GO:0046942//GO:0006820//GO:0015849//GO:0071702//GO:0051179//GO:0015672//GO:0015711//GO:0015804//GO:0071705//GO:0051234	cation transport//metal ion transport//alanine transport//ion transport//amino acid transport//transport//sodium ion transport//biological_process//carboxylic acid transport//anion transport//organic acid transport//organic substance transport//localization//monovalent inorganic cation transport//organic anion transport//neutral amino acid transport//nitrogen compound transport//establishment of …	GO:0016020//GO:0005575	membrane//cellular_component	GO:0008324//GO:0022858//GO:0015171//GO:0015655//GO:0015370//GO:0005215//GO:0005416//GO:0005342//GO:0022804//GO:0022857//GO:0005343//GO:0005283//GO:0015075//GO:0015081//GO:0015318//GO:0022890//GO:0008514//GO:0015077//GO:0046943//GO:0015293//GO:0015175//GO:0003674//GO:0046873//GO:0015291//GO:0008509//GO:0015294	cation transmembrane transporter activity//alanine transmembrane transporter activity//amino acid transmembrane transporter activity//alanine:sodium symporter activity//solute:sodium symporter activity//transporter activity//amino acid:cation symporter activity//organic acid transmembrane transporter activity//active transmembrane transporter activity//transmembrane transporter activity//organic …	sp|O31464|GLNT_BACSU Probable sodium/glutamine symporter GlnT OS=Bacillus subtilis (strain 168) GN=glnT PE=3 SV=2//2.21145e-103
PA1696	PSE	477	251	629	95.8424	216.635	1.17653	1.53e-05	UP	--	--	--	--	--	--	sp|O34213|GADH3_PANCY Gluconate 2-dehydrogenase subunit 3 OS=Pantoea cypripedii PE=1 SV=1//7.20233e-61
PA1697	PSE	1290	888	2155	125.379	274.444	1.13021	2.34e-16	UP	GO:0043648//GO:0009073//GO:0009084//GO:0071704//GO:0008152//GO:0043436//GO:1901605//GO:1901607//GO:0006520//GO:0055114//GO:1901566//GO:0008652//GO:0044238//GO:0009058//GO:0018130//GO:0006537//GO:1901576//GO:0046483//GO:0006807//GO:0006547//GO:0000105//GO:0019752//GO:0009987//GO:0008150//GO:0044237//GO:1901360//GO:0044281//GO:0019438//GO:0052803//GO:0034641//GO:0009064//GO:0009072//GO:0006082//GO:…	dicarboxylic acid metabolic process//aromatic amino acid family biosynthetic process//glutamine family amino acid biosynthetic process//organic substance metabolic process//metabolic process//oxoacid metabolic process//alpha-amino acid metabolic process//alpha-amino acid biosynthetic process//cellular amino acid metabolic process//oxidation-reduction process//organonitrogen compound biosynthetic …	--	--	GO:0003824//GO:0016638//GO:0004497//GO:0015930//GO:0003674//GO:0016491//GO:0018580//GO:0016701//GO:0016703	catalytic activity//oxidoreductase activity, acting on the CH-NH2 group of donors//monooxygenase activity//glutamate synthase activity//molecular_function//oxidoreductase activity//nitronate monooxygenase activity//oxidoreductase activity, acting on single donors with incorporation of molecular oxygen//oxidoreductase activity, acting on single donors with incorporation of molecular oxygen, incorp…	sp|Q4ZY06|LLDD_PSEU2 L-lactate dehydrogenase OS=Pseudomonas syringae pv. syringae (strain B728a) GN=lldD PE=3 SV=1//3.46795e-111
PA1698	MP ; PSE	867	1020	2709	214.281	513.317	1.26035	3.53e-24	UP	GO:0006352//GO:0032774//GO:0006807//GO:0010556//GO:0090304//GO:0046483//GO:1901576//GO:0006351//GO:0044260//GO:0009059//GO:0009058//GO:0018130//GO:0044238//GO:0031323//GO:0050794//GO:2000112//GO:0051252//GO:0071704//GO:0008152//GO:2001141//GO:0016070//GO:0034654//GO:0019219//GO:0065007//GO:0080090//GO:0060255//GO:0044249//GO:0019222//GO:1901362//GO:0010468//GO:0006725//GO:0034641//GO:0050789//GO:…	DNA-templated transcription, initiation//RNA biosynthetic process//nitrogen compound metabolic process//regulation of macromolecule biosynthetic process//nucleic acid metabolic process//heterocycle metabolic process//organic substance biosynthetic process//transcription, DNA-templated//cellular macromolecule metabolic process//macromolecule biosynthetic process//biosynthetic process//heterocycle …	--	--	GO:0000990//GO:0043565//GO:0003700//GO:0000988//GO:0005488//GO:0003676//GO:0140110//GO:0097159//GO:0003674//GO:0003677//GO:1901363//GO:0016987	transcription factor activity, core RNA polymerase binding//sequence-specific DNA binding//DNA-binding transcription factor activity//transcription factor activity, protein binding//binding//nucleic acid binding//transcription regulator activity//organic cyclic compound binding//molecular_function//DNA binding//heterocyclic compound binding//sigma factor activity	sp|P23484|FECI_ECOLI Probable RNA polymerase sigma factor FecI OS=Escherichia coli (strain K12) GN=fecI PE=1 SV=3//2.68554e-11
PA1701	PSE	366	58	206	28.8635	92.466	1.67968	0.000994398	UP	GO:0006082//GO:0009063//GO:1901564//GO:0065008//GO:0006544//GO:0065007//GO:0006807//GO:0009071//GO:0044238//GO:0042737//GO:0006520//GO:0044281//GO:0055114//GO:0042135//GO:0042133//GO:0009056//GO:0043436//GO:1901605//GO:0046395//GO:0071704//GO:0044248//GO:0008152//GO:0016054//GO:0044282//GO:1901565//GO:0017144//GO:0019752//GO:1901606//GO:0006546//GO:1901575//GO:0044237//GO:0009069//GO:0008150//GO:…	organic acid metabolic process//cellular amino acid catabolic process//organonitrogen compound metabolic process//regulation of biological quality//glycine metabolic process//biological regulation//nitrogen compound metabolic process//serine family amino acid catabolic process//primary metabolic process//drug catabolic process//cellular amino acid metabolic process//small molecule metabolic proce…	--	--	GO:0016642//GO:0003674//GO:0003824//GO:0016829//GO:0016638//GO:0016491//GO:0004375	oxidoreductase activity, acting on the CH-NH2 group of donors, disulfide as acceptor//molecular_function//catalytic activity//lyase activity//oxidoreductase activity, acting on the CH-NH2 group of donors//oxidoreductase activity//glycine dehydrogenase (decarboxylating) activity	sp|Q9I137|GCSP1_PSEAE Glycine dehydrogenase (decarboxylating) 1 OS=Pseudomonas aeruginosa (strain ATCC 15692 / PAO1 / 1C / PRS 101 / LMG 12228) GN=gcvP1 PE=3 SV=1//0
PA1703	PSE	2121	1125	2610	96.6082	202.16	1.06528	5.98e-18	UP	--	--	--	--	--	--	-//-
PA1729	HUU	1230	299	116	44.276	15.4935	-1.51486	8.788e-05	DOWN	GO:0055114//GO:0006952//GO:0008152//GO:0050896//GO:0006950//GO:0008150	oxidation-reduction process//defense response//metabolic process//response to stimulus//response to stress//biological_process	GO:0005575//GO:0005576	cellular_component//extracellular region	GO:0003824//GO:0043167//GO:0036094//GO:0050662//GO:0048037//GO:0005488//GO:0016627//GO:1901265//GO:0043168//GO:0003674//GO:0097159//GO:0016491//GO:1901363//GO:0050660//GO:0003995//GO:0000166	catalytic activity//ion binding//small molecule binding//coenzyme binding//cofactor binding//binding//oxidoreductase activity, acting on the CH-CH group of donors//nucleoside phosphate binding//anion binding//molecular_function//organic cyclic compound binding//oxidoreductase activity//heterocyclic compound binding//flavin adenine dinucleotide binding//acyl-CoA dehydrogenase activity//nucleotide …	sp|Q8K370|ACD10_MOUSE Acyl-CoA dehydrogenase family member 10 OS=Mus musculus GN=Acad10 PE=1 SV=1//1.25552e-169
PA1742	CCC ; PE	1764	1941	979	200.414	91.1759	-1.13626	1.8e-16	DOWN	--	--	--	--	GO:0003674//GO:0005515//GO:0005488	molecular_function//protein binding//binding	sp|Q55434|PHY2_SYNY3 Phytochrome-like protein cph2 OS=Synechocystis sp. (strain PCC 6803 / Kazusa) GN=cph2 PE=1 SV=1//3.26075e-58
PA1746	HUU	219	1528	4739	1270.81	3554.99	1.4841	1.03e-53	UP	GO:0009058//GO:0044267//GO:0009059//GO:0044260//GO:0043604//GO:1901576//GO:1901566//GO:0044238//GO:0006807//GO:0006518//GO:0006413//GO:0006412//GO:0008152//GO:0071704//GO:0043043//GO:0034641//GO:0034645//GO:0044249//GO:1901564//GO:0043603//GO:0008150//GO:0009987//GO:0019538//GO:0044237//GO:0043170//GO:0044271//GO:0010467	biosynthetic process//cellular protein metabolic process//macromolecule biosynthetic process//cellular macromolecule metabolic process//amide biosynthetic process//organic substance biosynthetic process//organonitrogen compound biosynthetic process//primary metabolic process//nitrogen compound metabolic process//peptide metabolic process//translational initiation//translation//metabolic process//…	GO:0044464//GO:0005622//GO:0005575//GO:0044430//GO:0043229//GO:0016459//GO:0032991//GO:0044424//GO:0005623//GO:0044422//GO:0015629//GO:0043228//GO:0043232//GO:0043226//GO:0005856//GO:0044446	cell part//intracellular//cellular_component//cytoskeletal part//intracellular organelle//myosin complex//protein-containing complex//intracellular part//cell//organelle part//actin cytoskeleton//non-membrane-bounded organelle//intracellular non-membrane-bounded organelle//organelle//cytoskeleton//intracellular organelle part	GO:0030554//GO:0003774//GO:0036094//GO:0008135//GO:0043167//GO:0003824//GO:0017076//GO:0097367//GO:0005488//GO:0016462//GO:0032553//GO:0032555//GO:0035639//GO:0016787//GO:0097159//GO:0016817//GO:0003674//GO:0008144//GO:1901265//GO:0003676//GO:0043168//GO:0032559//GO:0005524//GO:0003723//GO:0000166//GO:0003743//GO:0017111//GO:1901363//GO:0016818	adenyl nucleotide binding//motor activity//small molecule binding//translation factor activity, RNA binding//ion binding//catalytic activity//purine nucleotide binding//carbohydrate derivative binding//binding//pyrophosphatase activity//ribonucleotide binding//purine ribonucleotide binding//purine ribonucleoside triphosphate binding//hydrolase activity//organic cyclic compound binding//hydrolase …	sp|A4VLV5|IF1_PSEU5 Translation initiation factor IF-1 OS=Pseudomonas stutzeri (strain A1501) GN=infA PE=3 SV=1//5.54056e-48
PA1760	TR	273	1752	662	1168.89	398.374	-1.55294	8.7e-24	DOWN	GO:0006996//GO:0010556//GO:0090304//GO:0006725//GO:0046483//GO:0032774//GO:0019222//GO:0060255//GO:0044249//GO:1901362//GO:0010468//GO:0007010//GO:0006807//GO:0065007//GO:0080090//GO:0031323//GO:0034645//GO:1903506//GO:0050789//GO:0019438//GO:0006139//GO:0044238//GO:0009058//GO:0018130//GO:0034641//GO:0006351//GO:1901576//GO:0009059//GO:0044260//GO:0034654//GO:0010467//GO:0071840//GO:0008152//GO:…	organelle organization//regulation of macromolecule biosynthetic process//nucleic acid metabolic process//cellular aromatic compound metabolic process//heterocycle metabolic process//RNA biosynthetic process//regulation of metabolic process//regulation of macromolecule metabolic process//cellular biosynthetic process//organic cyclic compound biosynthetic process//regulation of gene expression//cy…	--	--	GO:0005515//GO:0003676//GO:0008092//GO:0003779//GO:0003674//GO:0097159//GO:1901363//GO:0003677//GO:0005488	protein binding//nucleic acid binding//cytoskeletal protein binding//actin binding//molecular_function//organic cyclic compound binding//heterocyclic compound binding//DNA binding//binding	sp|Q9KSW4|CSPD_VIBCH Cold shock-like protein CspD OS=Vibrio cholerae serotype O1 (strain ATCC 39315 / El Tor Inaba N16961) GN=cspD PE=3 SV=1//1.10037e-27
PA1768	HUU	1257	11911	6368	1725.9	832.269	-1.05222	2.8e-87	DOWN	GO:0009987//GO:0008150//GO:0044237//GO:0019538//GO:0006518//GO:0019752//GO:0043170//GO:0006418//GO:0043038//GO:0006412//GO:0044271//GO:0034660//GO:0010467//GO:0071704//GO:0043043//GO:0008152//GO:0043436//GO:0016070//GO:1901360//GO:0009058//GO:0006399//GO:0034641//GO:1901576//GO:0043604//GO:0044260//GO:0009059//GO:0044267//GO:0006520//GO:0055114//GO:0044281//GO:1901566//GO:0043039//GO:0034645//GO:…	cellular process//biological_process//cellular metabolic process//protein metabolic process//peptide metabolic process//carboxylic acid metabolic process//macromolecule metabolic process//tRNA aminoacylation for protein translation//amino acid activation//translation//cellular nitrogen compound biosynthetic process//ncRNA metabolic process//gene expression//organic substance metabolic process//pe…	GO:0005737//GO:0005575//GO:0005622//GO:0044464//GO:0044424//GO:0005623	cytoplasm//cellular_component//intracellular//cell part//intracellular part//cell	GO:0000166//GO:0140098//GO:0016614//GO:0032553//GO:0005488//GO:0004812//GO:0016874//GO:0035639//GO:0032555//GO:1901363//GO:0030554//GO:0016491//GO:0016875//GO:0036094//GO:0097159//GO:0003824//GO:0043167//GO:0003674//GO:0043168//GO:1901265//GO:0097367//GO:0017076//GO:0008144//GO:0140101//GO:0005524//GO:0016616//GO:0032559	nucleotide binding//catalytic activity, acting on RNA//oxidoreductase activity, acting on CH-OH group of donors//ribonucleotide binding//binding//aminoacyl-tRNA ligase activity//ligase activity//purine ribonucleoside triphosphate binding//purine ribonucleotide binding//heterocyclic compound binding//adenyl nucleotide binding//oxidoreductase activity//ligase activity, forming carbon-oxygen bonds//…	sp|Q02NB5|IDH_PSEAB Isocitrate dehydrogenase [NADP] OS=Pseudomonas aeruginosa (strain UCBPP-PA14) GN=icd PE=1 SV=1//0
PA1789	HUU	1371	1036	2482	137.634	297.413	1.11164	2.82e-18	UP	GO:0046040//GO:0006807//GO:0046483//GO:0009168//GO:1901576//GO:0009260//GO:0009058//GO:0018130//GO:1901137//GO:0072521//GO:0044238//GO:1901566//GO:1901293//GO:1901135//GO:0009152//GO:0071704//GO:0008152//GO:0006793//GO:0009127//GO:0034654//GO:0009117//GO:0055086//GO:0009156//GO:1901564//GO:0044249//GO:1901362//GO:0006725//GO:0009167//GO:0072522//GO:0019693//GO:0034641//GO:0006796//GO:0006139//GO:…	IMP metabolic process//nitrogen compound metabolic process//heterocycle metabolic process//purine ribonucleoside monophosphate biosynthetic process//organic substance biosynthetic process//ribonucleotide biosynthetic process//biosynthetic process//heterocycle biosynthetic process//carbohydrate derivative biosynthetic process//purine-containing compound metabolic process//primary metabolic process…	--	--	GO:0016840//GO:0004018//GO:0003824//GO:0016842//GO:0016829//GO:0003674	carbon-nitrogen lyase activity//N6-(1,2-dicarboxyethyl)AMP AMP-lyase (fumarate-forming) activity//catalytic activity//amidine-lyase activity//lyase activity//molecular_function	sp|Q9I0K9|PUR8_PSEAE Adenylosuccinate lyase OS=Pseudomonas aeruginosa (strain ATCC 15692 / PAO1 / 1C / PRS 101 / LMG 12228) GN=purB PE=3 SV=1//0
PA1796	BCPGC ; NBM ; TPTMD	1326	246	593	33.7904	73.4695	1.12053	6.43e-05	UP	GO:0015718//GO:0006810//GO:0035429//GO:0050896//GO:0046942//GO:0034220//GO:0009987//GO:0008150//GO:0055085//GO:0042873//GO:1905039//GO:0050794//GO:0006811//GO:0098656//GO:0050789//GO:0034219//GO:0051179//GO:0007165//GO:0015711//GO:0051234//GO:0051716//GO:0006820//GO:0007154//GO:0023052//GO:1903825//GO:0015849//GO:0008643//GO:0065007//GO:0071702	monocarboxylic acid transport//transport//gluconate transmembrane transport//response to stimulus//carboxylic acid transport//ion transmembrane transport//cellular process//biological_process//transmembrane transport//aldonate transmembrane transport//carboxylic acid transmembrane transport//regulation of cellular process//ion transport//anion transmembrane transport//regulation of biological pro…	GO:0016021//GO:0031224//GO:0016020//GO:0005575//GO:0044425	integral component of membrane//intrinsic component of membrane//membrane//cellular_component//membrane part	GO:0015075//GO:0015144//GO:0005488//GO:0005179//GO:0042879//GO:0031704//GO:0015318//GO:0005215//GO:0005342//GO:0022857//GO:0071855//GO:0003674//GO:0030545//GO:0008509//GO:0048018//GO:0098772//GO:0008028//GO:0005515//GO:0008514//GO:0015128//GO:0005102//GO:0046943//GO:0001664	ion transmembrane transporter activity//carbohydrate transmembrane transporter activity//binding//hormone activity//aldonate transmembrane transporter activity//apelin receptor binding//inorganic molecular entity transmembrane transporter activity//transporter activity//organic acid transmembrane transporter activity//transmembrane transporter activity//neuropeptide receptor binding//molecular_fu…	sp|P46231|Y2115_VIBPA Uncharacterized membrane protein VP2115 OS=Vibrio parahaemolyticus serotype O3:K6 (strain RIMD 2210633) GN=VP2115 PE=4 SV=2//2.21687e-126
PA1828	PE	357	178	430	90.8142	197.877	1.12362	0.000435784	UP	--	--	--	--	--	--	sp|P65872|QUED_SHIFL 6-carboxy-5,6,7,8-tetrahydropterin synthase OS=Shigella flexneri GN=queD PE=3 SV=1//5.68598e-65
PA1833	PE	375	1176	258	571.187	113.028	-2.33729	1.77e-27	DOWN	--	--	--	--	--	--	-//-
PA1920	NBM	330	1362	356	751.736	177.228	-2.08462	1.28e-27	DOWN	GO:0065003//GO:0051234//GO:0048870//GO:0022607//GO:0044085//GO:0051179//GO:0042221//GO:0097588//GO:0040011//GO:0006935//GO:0016192//GO:0009605//GO:0071973//GO:0042330//GO:0051674//GO:0009987//GO:0008150//GO:0001539//GO:0051259//GO:0048193//GO:0006810//GO:0050896//GO:0006928//GO:0006891//GO:0071840//GO:0016043//GO:0043933	protein-containing complex assembly//establishment of localization//cell motility//cellular component assembly//cellular component biogenesis//localization//response to chemical//archaeal or bacterial-type flagellum-dependent cell motility//locomotion//chemotaxis//vesicle-mediated transport//response to external stimulus//bacterial-type flagellum-dependent cell motility//taxis//localization of ce…	GO:0005575//GO:0005622//GO:0044464//GO:0044431//GO:0044444//GO:0005794//GO:0044424//GO:0099023//GO:0005623//GO:0012505//GO:0044422//GO:0042995//GO:0043228//GO:0043226//GO:0043229//GO:0032991//GO:0005737//GO:0044446//GO:0043231//GO:0016020//GO:0017119//GO:0009288//GO:0043227	cellular_component//intracellular//cell part//Golgi apparatus part//cytoplasmic part//Golgi apparatus//intracellular part//tethering complex//cell//endomembrane system//organelle part//cell projection//non-membrane-bounded organelle//organelle//intracellular organelle//protein-containing complex//cytoplasm//intracellular organelle part//intracellular membrane-bounded organelle//membrane//Golgi tr…	GO:0003774//GO:0016817//GO:0003824//GO:0003674//GO:0016462//GO:0017111//GO:0016818//GO:0016787	motor activity//hydrolase activity, acting on acid anhydrides//catalytic activity//molecular_function//pyrophosphatase activity//nucleoside-triphosphatase activity//hydrolase activity, acting on acid anhydrides, in phosphorus-containing anhydrides//hydrolase activity	-//-
PA2012	CCC	231	959	517	756.151	367.684	-1.04021	2.04e-07	DOWN	--	--	--	--	--	--	-//-
PA2015	CCC	1284	1070	538	151.782	68.8356	-1.14078	2.04e-09	DOWN	GO:0006778//GO:0044237//GO:0006629//GO:0051188//GO:0008150//GO:0009987//GO:0044255//GO:0006783//GO:0043170//GO:0019752//GO:0044271//GO:0042440//GO:1901360//GO:0010467//GO:0034470//GO:0034641//GO:0006399//GO:0019438//GO:0006139//GO:0044281//GO:1901564//GO:1901362//GO:0044249//GO:0019354//GO:0006725//GO:0051186//GO:0006082//GO:0033014//GO:0008033//GO:0046148//GO:0006396//GO:0016070//GO:0071704//GO:…	porphyrin-containing compound metabolic process//cellular metabolic process//lipid metabolic process//cofactor biosynthetic process//biological_process//cellular process//cellular lipid metabolic process//heme biosynthetic process//macromolecule metabolic process//carboxylic acid metabolic process//cellular nitrogen compound biosynthetic process//pigment metabolic process//organic cyclic compound…	--	--	GO:0016614//GO:0000166//GO:0051287//GO:0003857//GO:0050660//GO:1901363//GO:0097159//GO:0016491//GO:0003674//GO:0043168//GO:1901265//GO:0016627//GO:0071949//GO:0048037//GO:0016628//GO:0050662//GO:0005488//GO:0036094//GO:0043115//GO:0043167//GO:0003824//GO:0016616	oxidoreductase activity, acting on CH-OH group of donors//nucleotide binding//NAD binding//3-hydroxyacyl-CoA dehydrogenase activity//flavin adenine dinucleotide binding//heterocyclic compound binding//organic cyclic compound binding//oxidoreductase activity//molecular_function//anion binding//nucleoside phosphate binding//oxidoreductase activity, acting on the CH-CH group of donors//FAD binding//…	sp|P37906|PUUB_ECOLI Gamma-glutamylputrescine oxidoreductase OS=Escherichia coli (strain K12) GN=puuB PE=1 SV=2//0
PA2026	MP	705	933	2117	241.043	493.319	1.03323	5.51e-14	UP	--	--	GO:0005575//GO:0016020	cellular_component//membrane	--	--	sp|P76506|MLAA_ECOLI Probable phospholipid-binding lipoprotein MlaA OS=Escherichia coli (strain K12) GN=mlaA PE=1 SV=1//1.7391e-30
PA2042	TSM	264	2629	931	1813.8	579.351	-1.6465	1.48e-38	DOWN	--	--	--	--	--	--	-//-
PA2119	PE	411	103	344	45.6455	137.503	1.59092	6.86e-05	UP	--	--	--	--	--	--	-//-
PA2126	TR	1398	966	327	125.855	38.427	-1.71158	2.68e-15	DOWN	GO:0006725//GO:0009056//GO:0044248//GO:0044237//GO:0006629//GO:0016042//GO:0008150//GO:0009987//GO:0019439//GO:0044238//GO:0055114//GO:0071704//GO:0008152//GO:1901575	cellular aromatic compound metabolic process//catabolic process//cellular catabolic process//cellular metabolic process//lipid metabolic process//lipid catabolic process//biological_process//cellular process//aromatic compound catabolic process//primary metabolic process//oxidation-reduction process//organic substance metabolic process//metabolic process//organic substance catabolic process	--	--	GO:0003674//GO:0046914//GO:0016491//GO:0051536//GO:0051213//GO:0016708//GO:0051540//GO:0043169//GO:0051537//GO:0043167//GO:0003824//GO:0005506//GO:0048037//GO:0046872//GO:0005488//GO:0016705	molecular_function//transition metal ion binding//oxidoreductase activity//iron-sulfur cluster binding//dioxygenase activity//oxidoreductase activity, acting on paired donors, with incorporation or reduction of molecular oxygen, NAD(P)H as one donor, and incorporation of two atoms of oxygen into one donor//metal cluster binding//cation binding//2 iron, 2 sulfur cluster binding//ion binding//catal…	sp|Q46372|BPHA_COMTE Biphenyl dioxygenase subunit alpha OS=Comamonas testosteroni GN=bphA PE=1 SV=1//6.34679e-62
PA2127	TR	555	666	344	218.566	101.827	-1.10196	8.02e-06	DOWN	GO:0006950//GO:0008152//GO:0006979//GO:0008150//GO:0050896//GO:0055114	response to stress//metabolic process//response to oxidative stress//biological_process//response to stimulus//oxidation-reduction process	--	--	GO:0004601//GO:0016209//GO:0016684//GO:0004602//GO:0016491//GO:0003674//GO:0003824	peroxidase activity//antioxidant activity//oxidoreductase activity, acting on peroxide as acceptor//glutathione peroxidase activity//oxidoreductase activity//molecular_function//catalytic activity	sp|P06610|BTUE_ECOLI Vitamin B12 transport periplasmic protein BtuE OS=Escherichia coli (strain K12) GN=btuE PE=3 SV=1//9.55069e-57
PA2248	AABM	3558	655	266	33.5303	12.2821	-1.44891	1.98e-08	DOWN	GO:0055114//GO:0008152//GO:0008150	oxidation-reduction process//metabolic process//biological_process	--	--	GO:0043169//GO:0043168//GO:0003674//GO:0003824//GO:0043167//GO:0036094//GO:0097159//GO:1901681//GO:0019842//GO:0016491//GO:1901363//GO:0030976//GO:0050662//GO:0048037//GO:0005488//GO:0016903	cation binding//anion binding//molecular_function//catalytic activity//ion binding//small molecule binding//organic cyclic compound binding//sulfur compound binding//vitamin binding//oxidoreductase activity//heterocyclic compound binding//thiamine pyrophosphate binding//coenzyme binding//cofactor binding//binding//oxidoreductase activity, acting on the aldehyde or oxo group of donors	sp|P80910|IORA_METTM Indolepyruvate oxidoreductase subunit IorA OS=Methanothermobacter marburgensis (strain DSM 2133 / 14651 / NBRC 100331 / OCM 82 / Marburg) GN=iorA PE=1 SV=2//3.33302e-20
PA2249	AABM	2955	1496	825	92.2096	45.8662	-1.00749	1.13e-10	DOWN	GO:0006351//GO:1901576//GO:0044260//GO:0009059//GO:0009058//GO:0051234//GO:0046660//GO:0032502//GO:0018130//GO:0034641//GO:1903506//GO:0003006//GO:0050789//GO:0019438//GO:0016071//GO:0044238//GO:0006139//GO:0051179//GO:0007275//GO:0034645//GO:0031323//GO:0065007//GO:0000003//GO:0080090//GO:0032774//GO:0019222//GO:0060255//GO:0044249//GO:0006807//GO:1901362//GO:0010468//GO:0010556//GO:0090304//GO:…	transcription, DNA-templated//organic substance biosynthetic process//cellular macromolecule metabolic process//macromolecule biosynthetic process//biosynthetic process//establishment of localization//female sex differentiation//developmental process//heterocycle biosynthetic process//cellular nitrogen compound metabolic process//regulation of nucleic acid-templated transcription//developmental p…	GO:0044424//GO:0005575//GO:0005622//GO:0044464//GO:0005623//GO:0005634//GO:0043226//GO:0043229//GO:0043227//GO:0043231	intracellular part//cellular_component//intracellular//cell part//cell//nucleus//organelle//intracellular organelle//membrane-bounded organelle//intracellular membrane-bounded organelle	GO:0036094//GO:0097159//GO:0003674//GO:0043167//GO:0003676//GO:1901265//GO:0043169//GO:0000166//GO:0005488//GO:0046872//GO:0003677//GO:0043565//GO:1901363	small molecule binding//organic cyclic compound binding//molecular_function//ion binding//nucleic acid binding//nucleoside phosphate binding//cation binding//nucleotide binding//binding//metal ion binding//DNA binding//sequence-specific DNA binding//heterocyclic compound binding	sp|P37386|CADA2_STAAU Probable cadmium-transporting ATPase OS=Staphylococcus aureus GN=cadA PE=3 SV=1//1.19243e-166
PA2250	AABM ; EM	738	669	238	165.109	52.9806	-1.63989	3.46e-10	DOWN	--	--	--	--	--	--	-//-
PA2252	TSM	627	1074	483	311.989	126.554	-1.30174	1.75e-11	DOWN	--	--	--	--	--	--	sp|P55378|Y4BK_RHISN Uncharacterized protein y4bK OS=Rhizobium sp. (strain NGR234) GN=NGR_a00190 PE=4 SV=1//2.44115e-06
PA2264	HUU	528	848	466	292.526	144.993	-1.01258	2.22e-06	DOWN	GO:0006725//GO:0046483//GO:0010556//GO:0090304//GO:1901362//GO:0010468//GO:0006807//GO:0032774//GO:0019222//GO:0060255//GO:0044249//GO:0080090//GO:0065007//GO:0031323//GO:0034645//GO:0019438//GO:0006139//GO:0044238//GO:1903506//GO:0050789//GO:0018130//GO:0034641//GO:0009058//GO:0009059//GO:0044260//GO:0006351//GO:1901576//GO:0034654//GO:0010467//GO:1901360//GO:0016070//GO:2001141//GO:0008152//GO:…	cellular aromatic compound metabolic process//heterocycle metabolic process//regulation of macromolecule biosynthetic process//nucleic acid metabolic process//organic cyclic compound biosynthetic process//regulation of gene expression//nitrogen compound metabolic process//RNA biosynthetic process//regulation of metabolic process//regulation of macromolecule metabolic process//cellular biosyntheti…	--	--	GO:0003676//GO:0003674//GO:0097159//GO:1901363//GO:0043565//GO:0003677//GO:0005488	nucleic acid binding//molecular_function//organic cyclic compound binding//heterocyclic compound binding//sequence-specific DNA binding//DNA binding//binding	sp|P55734|YGAP_ECOLI Inner membrane protein YgaP OS=Escherichia coli (strain K12) GN=ygaP PE=1 SV=1//7.34883e-48
PA2382	EM	1671	1742	6859	189.878	674.342	1.82841	2.02e-104	UP	--	--	--	--	GO:0005524//GO:0032559//GO:1901265//GO:0003676//GO:0043168//GO:0017076//GO:0008144//GO:0097367//GO:0003674//GO:0003824//GO:0043167//GO:0036094//GO:0097159//GO:0030554//GO:0016787//GO:1901363//GO:0003677//GO:0035639//GO:0032555//GO:0005488//GO:0032553//GO:0000166	ATP binding//adenyl ribonucleotide binding//nucleoside phosphate binding//nucleic acid binding//anion binding//purine nucleotide binding//drug binding//carbohydrate derivative binding//molecular_function//catalytic activity//ion binding//small molecule binding//organic cyclic compound binding//adenyl nucleotide binding//hydrolase activity//heterocyclic compound binding//DNA binding//purine ribonu…	sp|P44586|DEAD_HAEIN ATP-dependent RNA helicase DeaD OS=Haemophilus influenzae (strain ATCC 51907 / DSM 11121 / KW20 / Rd) GN=deaD PE=3 SV=1//3.33138e-121
PA2426	TR	1473	4841	2542	598.597	283.51	-1.07818	4.15e-37	DOWN	GO:0042886//GO:0044781//GO:0050896//GO:0006810//GO:0140056//GO:0015031//GO:0050794//GO:0140029//GO:0016043//GO:0071840//GO:0033036//GO:0022607//GO:0007165//GO:0051716//GO:0051234//GO:0070925//GO:0071705//GO:0051179//GO:0044085//GO:0071702//GO:0006996//GO:0030030//GO:0015833//GO:0045184//GO:0008150//GO:0009987//GO:0006887//GO:0048278//GO:0051640//GO:0044780//GO:0046903//GO:0050789//GO:0032940//GO:…	amide transport//bacterial-type flagellum organization//response to stimulus//transport//organelle localization by membrane tethering//protein transport//regulation of cellular process//exocytic process//cellular component organization//cellular component organization or biogenesis//macromolecule localization//cellular component assembly//signal transduction//cellular response to stimulus//establ…	GO:0099568//GO:0005737//GO:0032991//GO:0031224//GO:0016020//GO:0019898//GO:0044464//GO:0005622//GO:0005575//GO:0044425//GO:0005938//GO:0016021//GO:0000145//GO:0071944//GO:0044448//GO:0044424//GO:0044444//GO:0005623//GO:0099023	cytoplasmic region//cytoplasm//protein-containing complex//intrinsic component of membrane//membrane//extrinsic component of membrane//cell part//intracellular//cellular_component//membrane part//cell cortex//integral component of membrane//exocyst//cell periphery//cell cortex part//intracellular part//cytoplasmic part//cell//tethering complex	GO:0005488//GO:0005515//GO:0004871//GO:0003674//GO:0008092	binding//protein binding//obsolete signal transducer activity//molecular_function//cytoskeletal protein binding	sp|Q88E10|MCPS_PSEPK Methyl-accepting chemotaxis protein McpS OS=Pseudomonas putida (strain KT2440) GN=mcpS PE=1 SV=1//4.83459e-29
PA2445	AABM; CIM	699	375	855	97.7139	200.949	1.04019	4.23e-06	UP	GO:0034641//GO:0006139//GO:0044281//GO:1901564//GO:0044249//GO:1901362//GO:0006725//GO:0044237//GO:0046112//GO:0006207//GO:0072528//GO:0009987//GO:0008150//GO:0072527//GO:0044271//GO:1901360//GO:1901576//GO:0019856//GO:0009058//GO:0018130//GO:0044238//GO:1901566//GO:0009112//GO:0006807//GO:0046483//GO:0055086//GO:0006206//GO:0071704//GO:0008152	cellular nitrogen compound metabolic process//nucleobase-containing compound metabolic process//small molecule metabolic process//organonitrogen compound metabolic process//cellular biosynthetic process//organic cyclic compound biosynthetic process//cellular aromatic compound metabolic process//cellular metabolic process//nucleobase biosynthetic process//	de novo	pyrimidine nucleobase biosynthetic process//pyrimidine-containing compound biosynthetic process//cellular process//biological_process//pyrimidine-containing compound metabolic process//cellular nitrogen compound biosynthetic process//organic cyclic compound metabolic process//organic substance biosynthetic process//pyrimidine nucleobase biosynthetic process//biosynthetic process//heterocycle bios…	--	--	--	--	--	sp|Q59654|PYRF_PSEAE Orotidine 5&apos;-phosphate decarboxylase OS=Pseudomonas aeruginosa (strain ATCC 15692 / PAO1 / 1C / PRS 101 / LMG 12228) GN=pyrF PE=1 SV=2//6.27339e-168
PA2501	MP	939	1632	4518	316.561	790.454	1.3202	5.79e-43	UP	GO:0009987//GO:0008150//GO:0044237//GO:0044248//GO:0009056//GO:0006725//GO:0008152//GO:0019439	cellular process//biological_process//cellular metabolic process//cellular catabolic process//catabolic process//cellular aromatic compound metabolic process//metabolic process//aromatic compound catabolic process	GO:0043226//GO:0044446//GO:0043227//GO:0044424//GO:0005794//GO:0044444//GO:0044431//GO:0044422//GO:0012505//GO:0005623//GO:0099023//GO:0043231//GO:0017119//GO:0043229//GO:0005737//GO:0032991//GO:0044464//GO:0005622//GO:0005575	organelle//intracellular organelle part//membrane-bounded organelle//intracellular part//Golgi apparatus//cytoplasmic part//Golgi apparatus part//organelle part//endomembrane system//cell//tethering complex//intracellular membrane-bounded organelle//Golgi transport complex//intracellular organelle//cytoplasm//protein-containing complex//cell part//intracellular//cellular_component	GO:0003674//GO:0016830//GO:0016829//GO:0016833//GO:0003824	molecular_function//carbon-carbon lyase activity//lyase activity//oxo-acid-lyase activity//catalytic activity	sp|O85140|FABD_SALTY Malonyl CoA-acyl carrier protein transacylase OS=Salmonella typhimurium (strain LT2 / SGSC1412 / ATCC 700720) GN=fabD PE=1 SV=3//3.5719e-90
PA2518	#N/A	2148	4757	2490	403.368	190.441	-1.08275	1.01e-36	DOWN	GO:0006082//GO:0044281//GO:0006629//GO:0008150//GO:0044255//GO:0009987//GO:0044237//GO:0019752//GO:0032787//GO:0006631//GO:0055114//GO:0044238//GO:0008152//GO:0071704//GO:0043436	organic acid metabolic process//small molecule metabolic process//lipid metabolic process//biological_process//cellular lipid metabolic process//cellular process//cellular metabolic process//carboxylic acid metabolic process//monocarboxylic acid metabolic process//fatty acid metabolic process//oxidation-reduction process//primary metabolic process//metabolic process//organic substance metabolic p…	--	--	GO:0016491//GO:0016829//GO:0003674//GO:0003857//GO:0016614//GO:0016616//GO:0003824//GO:0016836//GO:0016835//GO:0004616	oxidoreductase activity//lyase activity//molecular_function//3-hydroxyacyl-CoA dehydrogenase activity//oxidoreductase activity, acting on CH-OH group of donors//oxidoreductase activity, acting on the CH-OH group of donors, NAD or NADP as acceptor//catalytic activity//hydro-lyase activity//carbon-oxygen lyase activity//phosphogluconate dehydrogenase (decarboxylating) activity	sp|Q9HZJ2|FADB_PSEAE Fatty acid oxidation complex subunit alpha OS=Pseudomonas aeruginosa (strain ATCC 15692 / PAO1 / 1C / PRS 101 / LMG 12228) GN=fadB PE=3 SV=1//0
PA2550	PE	213	530	273	453.209	210.562	-1.10593	8.61e-05	DOWN	--	--	--	--	--	--	sp|Q48JX9|RMF_PSE14 Ribosome modulation factor OS=Pseudomonas savastanoi pv. phaseolicola (strain 1448A / Race 6) GN=rmf PE=3 SV=2//2.09911e-37
PA2567	HUU	348	35	192	18.3185	90.6396	2.30684	7.3596e-05	UP	--	--	--	--	--	--	-//-
PA2619	TPTMD	1197	1541	3872	234.483	531.419	1.18037	4.99e-31	UP	GO:0009058//GO:0008152//GO:0008150	biosynthetic process//metabolic process//biological_process	--	--	GO:0008144//GO:0043168//GO:0003674//GO:0043167//GO:0097159//GO:0036094//GO:0019842//GO:1901363//GO:0070279//GO:0048037//GO:0030170//GO:0050662//GO:0005488	drug binding//anion binding//molecular_function//ion binding//organic cyclic compound binding//small molecule binding//vitamin binding//heterocyclic compound binding//vitamin B6 binding//cofactor binding//pyridoxal phosphate binding//coenzyme binding//binding	sp|P72173|AAT_PSEAE Aspartate aminotransferase OS=Pseudomonas aeruginosa (strain ATCC 15692 / PAO1 / 1C / PRS 101 / LMG 12228) GN=aspC PE=3 SV=2//0
PA2622	AP ; TR	1161	617	1668	96.7955	236.026	1.28593	1.44e-15	UP	GO:0043170//GO:0044237//GO:0009987//GO:0008150//GO:0043412//GO:1901360//GO:0006139//GO:0034641//GO:0006725//GO:0001522//GO:0008152//GO:0071704//GO:0016070//GO:0044238//GO:0009451//GO:0090304//GO:0046483//GO:0006807	macromolecule metabolic process//cellular metabolic process//cellular process//biological_process//macromolecule modification//organic cyclic compound metabolic process//nucleobase-containing compound metabolic process//cellular nitrogen compound metabolic process//cellular aromatic compound metabolic process//pseudouridine synthesis//metabolic process//organic substance metabolic process//RNA me…	--	--	GO:0016853//GO:1901363//GO:0016866//GO:0003674//GO:0097159//GO:0003723//GO:0003676//GO:0005488//GO:0009982//GO:0003824	isomerase activity//heterocyclic compound binding//intramolecular transferase activity//molecular_function//organic cyclic compound binding//RNA binding//nucleic acid binding//binding//pseudouridine synthase activity//catalytic activity	sp|Q9HZ55|RLUB_PSEAE Ribosomal large subunit pseudouridine synthase B OS=Pseudomonas aeruginosa (strain ATCC 15692 / PAO1 / 1C / PRS 101 / LMG 12228) GN=rluB PE=3 SV=1//0
PA2623	AABM ; CCC ; EM	312	126	353	73.556	185.873	1.3374	0.000244028	UP	--	--	--	--	--	--	sp|P0AF55|YJCH_SHIFL Inner membrane protein YjcH OS=Shigella flexneri GN=yjcH PE=3 SV=1//2.87869e-40
PA2629	AABM ; NBM	2166	562	1888	47.2585	143.199	1.59937	3.97e-24	UP	GO:0051179//GO:0051234//GO:0006810//GO:0008150	localization//establishment of localization//transport//biological_process	GO:0005575//GO:0016020	cellular_component//membrane	--	--	sp|P13036|FECA_ECOLI Fe(3+) dicitrate transport protein FecA OS=Escherichia coli (strain K12) GN=fecA PE=1 SV=2//0
PA2653	MP; TSM	300	431	117	261.673	64.0709	-2.03002	7.16e-09	DOWN	--	--	--	--	--	--	-//-
PA2666	BCPGC	858	318	153	67.5059	29.2955	-1.20434	0.000785408	DOWN	GO:0008150//GO:0006810//GO:0055085//GO:0051179//GO:0051234	biological_process//transport//transmembrane transport//localization//establishment of localization	GO:0016020//GO:0005575	membrane//cellular_component	--	--	sp|P76185|YDHJ_ECOLI Uncharacterized protein YdhJ OS=Escherichia coli (strain K12) GN=ydhJ PE=3 SV=2//2.23703e-61
PA2753	HUU	456	30487	8133	12177.3	2930.1	-2.05518	0	DOWN	GO:0008150//GO:0050896//GO:0006950	biological_process//response to stimulus//response to stress	--	--	--	--	-//-
PA2754	HUU	1167	237	83	36.9896	11.6843	-1.66255	0.0001969	DOWN	GO:0008150//GO:0051179//GO:0051234//GO:0006810//GO:0055085	biological_process//localization//establishment of localization//transport//transmembrane transport	GO:0016021//GO:0005575//GO:0044425//GO:0031224//GO:0016020	integral component of membrane//cellular_component//membrane part//intrinsic component of membrane//membrane	--	--	sp|O34367|YTBD_BACSU Uncharacterized MFS-type transporter YtbD OS=Bacillus subtilis (strain 168) GN=ytbD PE=3 SV=1//5.18356e-23
PA2755a	#N/A	993	5076	947	931.053	156.674	-2.5711	8.84e-131	DOWN	GO:0009067//GO:0046451//GO:1901607//GO:0008202//GO:0006694//GO:0043436//GO:1901605//GO:0071704//GO:0008152//GO:1901360//GO:0009987//GO:0008150//GO:0006629//GO:0044237//GO:0008610//GO:0043648//GO:0019752//GO:0009089//GO:0044249//GO:0016053//GO:0046394//GO:0009066//GO:0006807//GO:0044283//GO:1901362//GO:1901564//GO:0006082//GO:0009058//GO:0009085//GO:1901576//GO:0006553//GO:1901566//GO:0006520//GO:…	aspartate family amino acid biosynthetic process//diaminopimelate metabolic process//alpha-amino acid biosynthetic process//steroid metabolic process//steroid biosynthetic process//oxoacid metabolic process//alpha-amino acid metabolic process//organic substance metabolic process//metabolic process//organic cyclic compound metabolic process//cellular process//biological_process//lipid metabolic pr…	--	--	GO:0033764//GO:0003854//GO:0016614//GO:0005488//GO:0050662//GO:0016628//GO:0048037//GO:0016627//GO:0016616//GO:0008839//GO:0016229//GO:0016491//GO:0003824//GO:0003674	steroid dehydrogenase activity, acting on the CH-OH group of donors, NAD or NADP as acceptor//3-beta-hydroxy-delta5-steroid dehydrogenase activity//oxidoreductase activity, acting on CH-OH group of donors//binding//coenzyme binding//oxidoreductase activity, acting on the CH-CH group of donors, NAD or NADP as acceptor//cofactor binding//oxidoreductase activity, acting on the CH-CH group of donors/…	sp|Q9HYQ8|HLDD_PSEAE ADP-L-glycero-D-manno-heptose-6-epimerase OS=Pseudomonas aeruginosa (strain ATCC 15692 / PAO1 / 1C / PRS 101 / LMG 12228) GN=hldD PE=3 SV=2//0
PA2776	CCC	1017	249	105	44.5944	16.9615	-1.3946	0.000876982	DOWN	--	--	--	--	--	--	-//-
PA2800	ARS	1911	261	66	24.8761	5.67387	-2.13235	5.8e-06	DOWN	--	--	GO:0005575//GO:0016020	cellular_component//membrane	GO:0016491//GO:0015002//GO:0003824//GO:0046914//GO:0043167//GO:0003674//GO:0015077//GO:0004129//GO:0043169//GO:0022890//GO:0015318//GO:0009055//GO:0016675//GO:0005488//GO:0046872//GO:0015075//GO:0022857//GO:0005507//GO:0015078//GO:0005215//GO:0016676//GO:0008324	oxidoreductase activity//heme-copper terminal oxidase activity//catalytic activity//transition metal ion binding//ion binding//molecular_function//monovalent inorganic cation transmembrane transporter activity//cytochrome-c oxidase activity//cation binding//inorganic cation transmembrane transporter activity//inorganic molecular entity transmembrane transporter activity//electron transfer activit…	sp|Q9HYL2|NOSZ_PSEAE Nitrous-oxide reductase OS=Pseudomonas aeruginosa (strain ATCC 15692 / PAO1 / 1C / PRS 101 / LMG 12228) GN=nosZ PE=3 SV=1//0
PA2805	HUU	780	263	107	61.4134	22.5364	-1.44629	0.000422262	DOWN	--	--	--	--	--	--	sp|Q9HYH5|Y3430_PSEAE Putative aldolase class 2 protein PA3430 OS=Pseudomonas aeruginosa (strain ATCC 15692 / PAO1 / 1C / PRS 101 / LMG 12228) GN=PA3430 PE=3 SV=1//1.38778e-180
PA2817	HUU	687	659	114	174.715	27.2612	-2.68009	3.69e-18	DOWN	--	--	--	--	--	--	sp|P42102|YXAC_BACSU Uncharacterized protein YxaC OS=Bacillus subtilis (strain 168) GN=yxaC PE=3 SV=4//9.07144e-34
PA2840	TRNAPD	390	925	252	431.996	106.153	-2.02487	2.95e-18	DOWN	GO:0006810//GO:0008150//GO:0055085//GO:0051179//GO:0051234	transport//biological_process//transmembrane transport//localization//establishment of localization	GO:0016021//GO:0016020//GO:0031224//GO:0005575//GO:0044425	integral component of membrane//membrane//intrinsic component of membrane//cellular_component//membrane part	GO:0016462//GO:0005488//GO:0032553//GO:0043492//GO:0000166//GO:0016887//GO:0016818//GO:1901363//GO:0005215//GO:0016787//GO:0035639//GO:0032555//GO:0022857//GO:0022804//GO:0017111//GO:0003824//GO:0016817//GO:0043167//GO:0003674//GO:0030554//GO:0036094//GO:0097159//GO:0042623//GO:0015399//GO:0005524//GO:0032559//GO:0042626//GO:1901265//GO:0043168//GO:0008144//GO:0017076//GO:0015405//GO:0097367	pyrophosphatase activity//binding//ribonucleotide binding//ATPase activity, coupled to movement of substances//nucleotide binding//ATPase activity//hydrolase activity, acting on acid anhydrides, in phosphorus-containing anhydrides//heterocyclic compound binding//transporter activity//hydrolase activity//purine ribonucleoside triphosphate binding//purine ribonucleotide binding//transmembrane trans…	-//-
PA2867	AP; CHE	558	437	241	142.643	70.9543	-1.00744	0.0006476	DOWN	--	--	--	--	--	--	sp|P37372|Y2318_SYNE7 Uncharacterized protein Synpcc7942_2318 OS=Synechococcus elongatus (strain PCC 7942) GN=Synpcc7942_2318 PE=4 SV=1//7.2374e-10
PA2876	NBM	1572	2699	6242	312.718	652.33	1.06074	6.05e-42	UP	GO:0008150//GO:0045333//GO:0009987//GO:0044237//GO:0019752//GO:0015980//GO:0017144//GO:0016999//GO:0043436//GO:0071704//GO:0008152//GO:0006101//GO:0072350//GO:0055114//GO:0044281//GO:0044238//GO:0009060//GO:0006099//GO:0006082//GO:0006091	biological_process//cellular respiration//cellular process//cellular metabolic process//carboxylic acid metabolic process//energy derivation by oxidation of organic compounds//drug metabolic process//antibiotic metabolic process//oxoacid metabolic process//organic substance metabolic process//metabolic process//citrate metabolic process//tricarboxylic acid metabolic process//oxidation-reduction p…	--	--	GO:0008083//GO:0016901//GO:0016614//GO:0005488//GO:0008924//GO:0016491//GO:0030545//GO:0003824//GO:0003674//GO:0005102//GO:0016615//GO:0048018//GO:0005515//GO:0098772	growth factor activity//oxidoreductase activity, acting on the CH-OH group of donors, quinone or similar compound as acceptor//oxidoreductase activity, acting on CH-OH group of donors//binding//malate dehydrogenase (quinone) activity//oxidoreductase activity//receptor regulator activity//catalytic activity//molecular_function//signaling receptor binding//malate dehydrogenase activity//receptor li…	sp|Q9HYF4|MQO1_PSEAE Probable malate:quinone oxidoreductase 1 OS=Pseudomonas aeruginosa (strain ATCC 15692 / PAO1 / 1C / PRS 101 / LMG 12228) GN=mqo1 PE=3 SV=1//0
PA2968	FAPM	1491	1506	768	183.971	84.6213	-1.12039	1.21e-12	DOWN	GO:0033036//GO:0072594//GO:0006612//GO:0015031//GO:0006810//GO:0006886//GO:0006613//GO:0034613//GO:0070972//GO:0042886//GO:0045184//GO:0008150//GO:0072599//GO:0015833//GO:0033365//GO:0051641//GO:0071702//GO:0051649//GO:0045047//GO:0008104//GO:0006605//GO:0006614//GO:0070727//GO:0046907//GO:0072657//GO:0051179//GO:0090150//GO:0051234//GO:0071705	macromolecule localization//establishment of protein localization to organelle//protein targeting to membrane//protein transport//transport//intracellular protein transport//cotranslational protein targeting to membrane//cellular protein localization//protein localization to endoplasmic reticulum//amide transport//establishment of protein localization//biological_process//establishment of protein…	--	--	GO:0019001//GO:1901363//GO:0005525//GO:0035639//GO:0032555//GO:0005488//GO:0032553//GO:0032550//GO:0016301//GO:0032561//GO:0000166//GO:0001883//GO:0016740//GO:0005524//GO:0032559//GO:0016772//GO:1901265//GO:0043168//GO:0008144//GO:0017076//GO:0097367//GO:0003674//GO:0003824//GO:0043167//GO:0036094//GO:0097159//GO:0032549//GO:0001882//GO:0030554	guanyl nucleotide binding//heterocyclic compound binding//GTP binding//purine ribonucleoside triphosphate binding//purine ribonucleotide binding//binding//ribonucleotide binding//purine ribonucleoside binding//kinase activity//guanyl ribonucleotide binding//nucleotide binding//purine nucleoside binding//transferase activity//ATP binding//adenyl ribonucleotide binding//transferase activity, transf…	sp|Q04605|YUF2_LEPBY Uncharacterized protein in chlN 3&apos;region (Fragment) OS=Leptolyngbya boryana PE=4 SV=1//1.5975e-12
PA3014	AABM; FAPM	474	2010	437	772.36	151.46	-2.35033	6.14e-47	DOWN	GO:0051171//GO:0044271//GO:2000112//GO:0050794//GO:0051252//GO:0008152//GO:0071704//GO:1901360//GO:0016070//GO:2001141//GO:0034654//GO:0010467//GO:0044237//GO:0009987//GO:0008150//GO:0097659//GO:0043170//GO:0031326//GO:0019219//GO:0006355//GO:0009889//GO:0065007//GO:0080090//GO:0019222//GO:0032774//GO:0044249//GO:0060255//GO:0010468//GO:1901362//GO:0006807//GO:0090304//GO:0010556//GO:0006725//GO:…	regulation of nitrogen compound metabolic process//cellular nitrogen compound biosynthetic process//regulation of cellular macromolecule biosynthetic process//regulation of cellular process//regulation of RNA metabolic process//metabolic process//organic substance metabolic process//organic cyclic compound metabolic process//RNA metabolic process//regulation of RNA biosynthetic process//nucleobas…	--	--	GO:0003677//GO:0043565//GO:0003700//GO:1901363//GO:0005488//GO:0003676//GO:0140110//GO:0097159//GO:0003674	DNA binding//sequence-specific DNA binding//DNA-binding transcription factor activity//heterocyclic compound binding//binding//nucleic acid binding//transcription regulator activity//organic cyclic compound binding//molecular_function	-//-
PA3049	TPTMD	1770	673	340	69.2539	31.5574	-1.13391	4.04e-06	DOWN	GO:0019752//GO:0044237//GO:0006528//GO:0009987//GO:0008150//GO:0071704//GO:0008152//GO:0043436//GO:1901605//GO:0044271//GO:0009067//GO:0072330//GO:1901607//GO:0008652//GO:0044238//GO:0006520//GO:0044281//GO:1901566//GO:1901576//GO:0043604//GO:0009058//GO:0034641//GO:0043603//GO:0006082//GO:1901564//GO:0032787//GO:0044249//GO:0006529//GO:0016053//GO:0006807//GO:0044283//GO:0046394//GO:0009066	carboxylic acid metabolic process//cellular metabolic process//asparagine metabolic process//cellular process//biological_process//organic substance metabolic process//metabolic process//oxoacid metabolic process//alpha-amino acid metabolic process//cellular nitrogen compound biosynthetic process//aspartate family amino acid biosynthetic process//monocarboxylic acid biosynthetic process//alpha-am…	--	--	GO:0016874//GO:0004066//GO:0016879//GO:0003674//GO:0003824//GO:0016884	ligase activity//asparagine synthase (glutamine-hydrolyzing) activity//ligase activity, forming carbon-nitrogen bonds//molecular_function//catalytic activity//carbon-nitrogen ligase activity, with glutamine as amido-N-donor	sp|O05272|ASNO_BACSU Asparagine synthetase [glutamine-hydrolyzing] 3 OS=Bacillus subtilis (strain 168) GN=asnO PE=1 SV=3//5.13039e-57
PA3139	AABM ; PE	1716	1147	389	121.744	37.2416	-1.70887	5.33e-18	DOWN	GO:0055085//GO:0006810//GO:0051234//GO:0051179//GO:0008150	transmembrane transport//transport//establishment of localization//localization//biological_process	GO:0016020//GO:0031224//GO:0044425//GO:0005575//GO:0016021	membrane//intrinsic component of membrane//membrane part//cellular_component//integral component of membrane	--	--	-//-
PA3179	HUU	180	166	419	167.972	382.417	1.18692	0.000273388	UP	--	--	--	--	--	--	-//-
PA3235	MP	222	70	391	57.4311	289.348	2.3329	1.21e-08	UP	--	--	--	--	--	--	sp|P0AE56|BFD_ECOLI Bacterioferritin-associated ferredoxin OS=Escherichia coli (strain K12) GN=bfd PE=1 SV=1//9.24162e-10
PA3268	MP ; TSM	1149	178	559	28.2164	79.926	1.50213	5.6e-07	UP	GO:0008152//GO:0008150//GO:0009058	metabolic process//biological_process//biosynthetic process	--	--	GO:1901363//GO:0070279//GO:0005488//GO:0048037//GO:0030170//GO:0050662//GO:0008144//GO:0043168//GO:0019842//GO:0097159//GO:0036094//GO:0043167//GO:0003674	heterocyclic compound binding//vitamin B6 binding//binding//cofactor binding//pyridoxal phosphate binding//coenzyme binding//drug binding//anion binding//vitamin binding//organic cyclic compound binding//small molecule binding//ion binding//molecular_function	sp|B7VBN4|ARNB_PSEA8 UDP-4-amino-4-deoxy-L-arabinose--oxoglutarate aminotransferase OS=Pseudomonas aeruginosa (strain LESB58) GN=arnB PE=3 SV=1//0
PA3278	MP	177	4143	940	4263.28	872.47	-2.28879	2.05e-93	DOWN	--	--	--	--	--	--	-//-
PA3304	HUU	372	168	459	82.2562	202.706	1.30119	7.78e-05	UP	GO:0006796//GO:0090407//GO:0044249//GO:0019637//GO:0044237//GO:0006629//GO:0008150//GO:0009987//GO:0044255//GO:0044238//GO:0006644//GO:1901576//GO:0009058//GO:0008654//GO:0008610//GO:0006793//GO:0071704//GO:0008152	phosphate-containing compound metabolic process//organophosphate biosynthetic process//cellular biosynthetic process//organophosphate metabolic process//cellular metabolic process//lipid metabolic process//biological_process//cellular process//cellular lipid metabolic process//primary metabolic process//phospholipid metabolic process//organic substance biosynthetic process//biosynthetic process//…	GO:0005575//GO:0016020	cellular_component//membrane	GO:0003674//GO:0004143//GO:0016772//GO:0003824//GO:0016740//GO:0016301//GO:0016773	molecular_function//diacylglycerol kinase activity//transferase activity, transferring phosphorus-containing groups//catalytic activity//transferase activity//kinase activity//phosphotransferase activity, alcohol group as acceptor	sp|Q9HY23|KDGL_PSEAE Diacylglycerol kinase OS=Pseudomonas aeruginosa (strain ATCC 15692 / PAO1 / 1C / PRS 101 / LMG 12228) GN=dgkA PE=3 SV=1//2.30041e-83
[truncated: 146 more rows]

## Sheet: S4
Dataset S4: The predicted promoters of 113 DEGs (within 500 bp upstream from their start codons)
Gene_id	PseudoCap	Score	Promoter Sequences（50bp）	Upstream from the start codons
PA0132	AABM; CCC	0.8	ggctggattgcgtctagagttgtttcagcgataaccacaagcactcaggg	-58-9bp
PA0165	HUU	0.78	actttctgaatgtctcgacaggaggtgcgtctcatggaaaagcccttctc	-472-423bp
PA0277	HUU	1	agtttttagaaatcggttgccgccgcggctaaaaaaaaccggccgatatt	-116-67bp
PA0295	TSM	0.92	tttttttagccgcggcggcaaccgatttctaaaaactcccggctggcact	-144-95bp
PA0506	PE	0.98	gtttttatgccaactagttgaattgttaagatattcattggcgcacatgg	-69-20bp
PA0526	HUU	0.95	tgccattgacagttcgccgcaggcgttcataacatgtttgtatacaaaca	-139-90bp
PA0527	TR	0.89	ccgccgtttgtaagccttggcttacacgctgtaatagttccgctcgccgg	-154-105bp
[truncated: 106 more rows]

## Sheet: S5
Dataset S5: DIAMOND BLASTP search in the Pseudomonas Genome Database with default parameters.
[truncated: 135 more rows]
